# Supplementary material for: Single-Cell RNA Analysis of Type I Spiral Ganglion Neurons Reveals a Lmx1a Population in the Cochlea
Source: Front Mol Neurosci. 2020 May 25;13:83. doi: 10.3389/fnmol.2020.00083 (PMC7261882; doi:10.3389/fnmol.2020.00083)
Supplement: TABLE S1 — Raw data + clustering. [file Table_1.XLSX]

## Sheet: Data
Age	FACS Gate	Cluster	UMAP1	UMAP2	Actb	Gapdh	Adam17	Adam9	Adamst1	Adcy1	Ano6	Atp2b1	Atp2b2	Bdnf	Bhlhb9	Bhlhe22	Boc	Cacna1a	Cacna1g	Cadps2	Calb1	Epb4.1l1	Epha4	Epha5	Foxg1	Foxp2	Fyn	Fzd2	Fzd9	Gabrb1	Gata3	Gfra1	Gfra2	Gria2	Gria3	Gria4	Grid2	Grm5	Hcn1	Hcn2	Hcn4	Kcnd2	Kcnk9	Lmx1a	Maf	Mafb	Map2	Mef2a	Mfap4
P3	tomato	unclustered	2.78195	-3.68931	12.6105	12.6507	7.00748	6.53444	0	6.45103	6.61395	8.12303	5.76589	6.66672	4.70105	4.41038	5.16123	9.13524	7.35732	0	0	7.29522	5.57429	4.84992	0	0	10.8398	0	5.99457	0	0	0	0	0	8.71572	9.91283	8.29563	0	0	4.45969	0	5.67052	0	0	4.24562	0	11.2401	5.58798	0
P3	tomato	unclustered	1.1124	-1.34521	11.5758	12.1993	5.78362	0	0	9.60099	5.38213	10.0605	8.90616	6.50813	7.27776	7.62491	6.59444	9.51769	8.43954	11.3696	0	7.58906	0	0	0	3.4062	7.96956	0	4.71473	6.59926	0	0	0	0	6.24065	10.017	9.07382	7.3241	5.47626	0	7.0599	8.74585	7.67682	0	0	0	11.2671	6.5341	0
P3	tomato	unclustered	-2.39057	-0.79021	12.0775	11.9408	7.26402	5.5799	10.3138	8.81379	7.48927	9.35863	2.2935	6.93322	6.2174	0	8.79741	0	8.12421	6.13848	0	7.74932	6.27734	8.16982	0	7.77546	8.48246	7.26804	2.78137	4.18838	0	0	2.12834	0	8.54507	5.73975	8.72266	0	0	0	3.13846	0	3.66065	0	3.83824	0.984374	7.50939	7.57593	0
P3	tomato	unclustered	-1.07941	-5.53898	9.04776	15.883	6.44773	0	0	0	0	7.76048	7.30616	0	6.39621	0	6.88359	0	7.19129	8.08219	0	7.53966	6.75477	0	0	0	8.20351	0	0	6.44444	0	0	5.41634	0	0	8.3267	9.15413	0	0	0	6.50866	5.79765	9.40999	8.47846	0	0	10.638	6.23706	0
P3	tomato	unclustered	2.66472	2.06059	10.8304	9.54013	0	0	0	0	0	5.9953	5.64094	0	6.93741	7.68226	0	0	7.48378	0	0	6.50453	0	0	0	0	8.24122	0	0	0	0	0	0	5.8011	0	0	9.15789	0	0	0	7.68157	0	0	2.72222	0	0	11.0596	0	0
P3	tomato	unclustered	0.957496	2.7076	11.5057	11.1058	0	0	0	0	0	6.61536	7.22909	0	0	0	6.79902	0	0	6.7186	5.06129	7.98166	0	0	0	0	6.63775	8.19468	0	0	0	0	0	7.98593	0	7.5524	0	0	0	0	0	0	0	0	0	0	10.1597	0	0
P3	tomato	unclustered	3.02094	-3.4319	12.1858	11.773	7.31899	0	0	0	0	0	0	0	0	5.47078	0	9.31474	8.90699	0	0	9.82585	0	0	0	2.77008	9.31784	5.55286	0	5.29473	0	0	0	0	8.1421	9.63206	0	6.88449	0	0	0	6.37912	0	0	5.20977	0	11.1641	6.37172	0
P3	tomato	unclustered	-1.0934	-5.41706	9.48092	11.2764	0	0	0	7.98394	0	7.97412	7.2401	0	0	0	5.79666	0	7.55098	7.30712	0	6.52011	0	0	0	0	7.56456	0	0	6.32931	0	0	0	0	0	0	7.53408	0	0	0	0	5.49838	9.49044	8.23855	0.0961427	0	8.01511	0	0
P3	tomato	unclustered	-0.591444	3.24036	10.1415	11.6224	6.46941	0	8.9188	0	5.3035	8.05139	6.22552	6.48101	4.47135	0	8.82174	0	7.4198	7.62314	1.46891	7.92064	0	0	0	5.51395	6.8002	8.06306	0	0	0	0	5.18209	0	0	7.25934	5.27459	0	0	0	0	0	6.64318	0	0	0	9.31616	0	0
P3	tomato	unclustered	0.292572	2.9118	10.2358	11.3497	6.38401	7.22403	0	6.66378	5.78315	8.43312	0	7.709	5.97992	0	8.01142	8.35911	0	6.25774	0	5.38605	0	5.33989	0	0	7.29466	10.8734	0	0	0	0	0	8.11838	6.47068	8.35743	8.17332	0	5.8192	0	3.68917	0	0	0	0	0	8.21819	5.80045	8.84755
P3	tomato	unclustered	0.544698	-0.14898	11.2956	9.75513	0	6.88254	0	6.71438	0	7.74275	0	0	5.84505	7.09798	4.8282	9.61293	0	7.94158	0	9.09001	0	0	0	3.15834	8.80012	0	0	0	0	0	5.40838	8.88338	0	0	7.25658	0	6.49016	0	0	3.00658	8.49814	0	0	0	10.2951	6.43153	0
P3	tomato	unclustered	-1.32691	-5.88418	9.88041	11.7963	0	0	0	7.9889	0	7.9188	4.54903	5.9454	6.2606	0	6.4232	0	7.75092	10.5544	0	7.94676	0	0	0	0	7.78594	0	0	0	0	0	5.38153	9.00477	0	9.42656	6.07115	0	0	0	3.79577	5.77929	9.65308	0	4.83779	0	11.499	5.41243	0
P3	tomato	unclustered	-0.273755	1.99396	11.7857	11.6825	5.81185	0	0	0	0	9.03213	7.71974	0	5.39114	6.82104	0	0	7.10964	9.52691	0	8.86893	0	0	0	7.14488	7.99447	6.3573	5.08752	0	0	0	4.65843	8.66935	0	0	7.36173	0	7.31457	3.09797	0	0	8.99141	6.51805	0	3.68595	10.5906	0	3.84855
P3	tomato	unclustered	-0.693588	2.89871	11.6328	12.7333	7.2648	0	7.95093	5.43142	4.59021	8.80406	5.45414	8.0873	4.25356	0	8.77101	0	7.87336	8.9597	0	5.76772	0	0	0	6.50365	7.27288	9.15916	0	0	0	0	4.27424	0	0	7.56529	6.45963	0	0	0	0	4.6907	4.84998	0	7.25389	0	8.60824	6.08898	0
P3	tomato	unclustered	2.92864	-3.60393	11.806	12.1449	7.11167	6.86127	0	0	5.83139	6.07869	6.38324	0	6.57539	0	3.4388	9.88665	8.49234	0	0	9.04112	6.25136	0	0	0	8.6697	0	5.84186	0	0	0	0	9.60288	9.63359	9.65937	6.56621	0	0	0	7.17824	5.25634	0	0	5.90563	0	11.2639	7.09888	0
P3	tomato	unclustered	-1.73959	-5.80489	9.92426	11.3369	6.45212	7.11934	0	5.8963	6.03229	7.98139	0	8.08306	0	0	1.37748	7.85821	7.40395	6.96867	5.48447	7.85215	0	0	0	0	8.36376	0	5.5626	0	0	0	4.94037	9.554	0	0	7.63244	0	7.85612	5.86741	0	0	7.91996	6.67229	0	2.41903	11.3802	5.87815	0
P3	tomato	unclustered	-1.87484	-6.08211	10.5376	9.27297	0	0	0	0	0	8.08524	0	0	5.63301	6.13808	0	0	6.74958	0	0	5.78467	0	0	0	0	8.28384	0	0	0	0	0	0	9.02673	0	5.21416	8.02845	0	0	0	6.57464	0	8.14884	9.70663	0	0	10.9256	0	0
P3	tomato	unclustered	-0.98386	2.48045	12.1002	11.7486	7.32684	6.36952	8.05464	5.6596	4.44799	8.41061	6.39719	5.845	5.90416	4.73833	9.73341	0	5.8445	9.07789	0	8.80246	0	0	0	7.22398	8.06098	8.37238	0	0	0	0	3.54214	9.13543	0	9.19506	6.99276	0	7.00682	3.15865	0	0	6.83337	0	5.01176	0.777409	9.77731	5.86004	0
P3	tomato	unclustered	-1.36689	-5.81496	11.8879	12.0452	6.94418	6.16061	0	0	0	8.4583	6.8734	7.36535	7.12534	5.94102	7.22955	0	7.34286	10.2864	0	7.36574	0	0	0	0	7.77227	0	0	0	0	0	4.66083	8.44522	0	8.00745	6.78444	0	0	4.38146	0	6.68165	9.74754	0	0	0	11.7494	7.15379	0
P3	tomato	unclustered	-1.69642	-6.05405	11.977	11.9258	6.90952	0	0	0	6.01244	8.11774	6.82409	5.99823	5.12734	0	7.6767	0	0	0	0	5.90035	0	0	0	0	9.05507	0	3.41586	0	0	0	4.32656	9.29716	0	5.96336	6.57175	0	0	0	3.49963	0	8.93884	8.83678	0	3.78505	11.7801	5.98043	0
P3	tomato	unclustered	2.71604	-3.36503	12.094	11.6551	0	0	0	5.86933	6.33682	7.60288	5.5445	3.83458	5.32242	6.92785	4.72408	9.02799	9.2741	0	4.9825	7.11662	0	0	0	1.6758	8.0447	0	0	0	0	0	0	10.0159	0	9.28646	8.02527	0	0	0	6.9729	5.4304	0	0	0	0	11.4017	0	0
P3	tomato	unclustered	3.02596	-3.77005	10.9223	12.6276	0	6.295	0	7.25934	0	7.69078	5.32332	8.65093	6.75218	0	0	9.34778	8.07329	0	0	8.12619	0	0	0	0	7.61663	5.07599	6.92556	0	0	0	0	10.0909	8.31603	8.16652	7.26046	5.18693	7.93114	0	5.77903	0	0	0	6.18976	1.95291	9.85694	6.77392	0
P3	tomato	unclustered	-1.88135	-5.86951	10.804	9.81151	0	7.66656	0	6.17253	5.02211	9.16766	7.33561	0	5.54626	7.13644	0	0	0	6.49446	0	6.15319	0	0	0	6.03638	8.68537	0	0	0	0	0	0	9.69241	0	6.39697	7.86205	0	0	0	2.84985	0	9.46101	9.4588	2.10308	0	11.3678	7.01852	0
P3	tomato	unclustered	-0.512864	2.81602	12.0333	12.035	7.70954	5.64717	7.76693	6.30666	0	7.30142	7.25934	8.07597	5.87057	0	10.1681	0	7.11204	8.28834	0	9.42097	0	0	0	0	8.36422	9.39032	0	0	0	0	0	0	5.54915	6.4306	6.7008	0	6.91641	0	0	0	6.34807	0	6.60187	0	9.29348	3.65723	0
P3	tomato	unclustered	-2.31737	-5.63444	10.843	11.6046	6.82192	0	0	9.13623	6.75712	9.06702	7.75231	6.66164	6.42393	0	0	8.62626	7.90869	6.91461	0	5.55326	0	0	0	0	8.45522	0	0	0	0	0	0	9.8555	0	0	8.5322	0	10.3576	5.0482	5.59669	6.49194	6.84427	8.99232	0	0	11.2726	5.89783	0
P3	tomato	unclustered	-1.41719	-6.05819	10.7637	11.3996	0	0	0	0	0	0	0	0	5.50179	5.43038	0	0	7.63783	8.96544	6.15013	6.45179	0	0	0	0	7.90459	0	0	0	0	0	0	10.032	0	0	6.18244	0	11.2666	0	0	0	8.87454	0	0	0	10.8936	7.63901	0
P3	tomato	unclustered	2.85917	2.2338	10.6811	12.0781	0	0	0	7.04243	6.95652	6.30971	5.98875	0	0	0	0	0	8.1173	0	0	8.08016	0	6.7131	0	0	8.42822	0	0	8.01405	0	0	0	0	0	6.8472	7.51981	0	11.1311	0	0	0	0	0	0	0	9.39525	0	0
P3	tomato	unclustered	2.20024	1.85659	9.92531	12.1889	0	7.8012	0	6.6276	0	0	6.15989	0	7.23716	0	6.92676	0	8.96457	0	0	7.25934	5.58016	7.36649	0	0	7.8855	6.96647	0	0	0	0	0	0	0	6.68868	7.36655	7.92663	0	0	0	0	0	0	0	2.29461	9.90804	0	0
P3	tomato	unclustered	-1.70574	-3.45016	10.5699	13.0487	0	7.96792	0	8.67333	7.16883	8.39366	6.40691	6.70209	6.69305	4.68517	6.84373	9.4947	7.91709	8.23033	0	8.06882	5.09453	0	0	0	7.8022	5.10662	6.88743	6.63895	0	0	0	9.58905	0	7.55687	8.74936	0	10.5596	4.24249	7.79491	7.04573	8.28607	7.25934	5.60839	0	10.3843	6.71424	0
P3	tomato	unclustered	-1.81537	-4.94488	10.8974	13.5915	0	0	0	8.82591	6.90227	9.41891	6.37063	8.1282	0	5.56116	6.65364	9.08611	8.40591	9.66548	0	8.37357	0	0	0	0	6.11945	0	5.71846	0	0	0	0	10.0283	2.59106	6.48311	9.39474	5.96569	11.0586	5.45652	5.86188	7.59859	6.56837	7.56749	7.39679	0	9.97677	6.57156	0
P3	tomato	unclustered	-1.99889	-4.94564	10.2479	12.3358	0	0	0	6.48608	0	0	6.26856	7.8631	0	0	5.6895	8.94976	8.17539	7.25934	0	6.85163	0	0	0	0	7.93346	0	6.31503	0	0	0	0	7.70903	0	0	0	0	11.0067	5.99407	6.78933	0	6.68244	4.8433	0	0	10.7132	0	0
P3	tomato	unclustered	-1.78155	-6.03541	11.1441	12.8992	0	0	0	7.77104	6.17274	9.54134	6.20379	7.15297	5.3646	6.95205	0	8.6901	7.97964	0	0	8.57599	0	0	0	7.12197	9.28227	0	0	0	0	0	0	9.93285	0	0	6.2785	0	11.2141	0	7.54468	0	8.18489	5.87638	0	0	10.0029	6.40119	0
P3	tomato	unclustered	-1.59	-5.50703	10.471	13.1867	6.42496	8.15549	0	7.98893	6.46561	10.0621	5.60229	5.44397	6.19719	5.01055	5.97707	9.33003	8.46464	7.87854	0	6.23166	0	0	0	5.50386	8.90342	0	0	7.31404	0	0	7.00718	10.7528	0	7.29451	9.28799	0	0	0	0	5.19469	9.40509	7.21049	0	0	11.2431	7.22418	0
P3	tomato	unclustered	-1.60242	-5.94793	11.009	12.6201	0	0	0	5.90856	0	8.81572	7.15848	8.56672	6.61369	4.98424	2.97989	8.62353	7.91549	6.68333	0	7.3895	0	0	0	0	8.41717	0	4.97224	0	0	1.09754	0	10.2026	0	0	7.89366	0	10.721	0	0	0	8.34298	7.33549	0	0	10.0824	5.93628	0
P3	tomato	unclustered	2.82928	2.87735	9.66378	11.2786	0	0	0	5.39955	0	7.57273	0	0	0	0	0	0	8.2565	0	0	0	0	0	0	0	0	0	5.96379	0	0	0	0	7.23802	0	0	0	0	0	0	6.9469	0	0	4.82161	0	0	9.85017	0	0
P3	tomato	unclustered	-2.2646	-0.257432	10.4655	12.6789	0	7.81477	0	0	8.20334	0	0	8.25276	0	0	8.0256	0	8.8322	0	0	6.50413	7.35159	0	4.64708	7.32896	0	6.48743	0	0	6.27274	9.0685	0	0	8.20918	0	6.22647	0	0	0	0	5.6575	0	0	7.84665	4.1888	4.76938	6.81213	0
P3	tomato	unclustered	-1.58073	-5.36192	10.005	13.4284	6.53778	0	0	7.8054	5.71363	8.58436	7.79099	6.8835	4.87527	0	2.93204	8.60564	7.38036	9.39336	0	6.7192	0	0	0	0	7.27597	0	0.758288	0	0	0	0	10.3698	0	8.06786	7.91207	0	0	5.53267	5.72659	6.79884	8.64001	6.20494	0	2.95747	9.22601	0	0
P3	tomato	unclustered	-2.60774	-5.79865	10.7916	12.2131	0	7.22183	0	7.24273	0	8.91512	6.05788	6.89641	0	5.74359	0.802879	9.35029	7.97249	9.33514	0	6.50166	0	0	0	0	7.60577	0	0	0	0	0	4.97045	10.3936	0	7.53659	8.14087	0	10.4005	0	6.22962	5.26781	7.59823	6.85322	0	0	10.0353	0	0
P3	tomato	unclustered	-2.92479	-4.66313	11.7172	13.3861	6.25617	0	0	9.18698	7.0365	9.56616	6.58286	8.01627	5.72921	7.66374	0.320776	8.12971	7.63089	6.16611	0	7.90019	0	0	0	0	8.58457	0	2.23323	0	0	0	0	10.4816	0	5.45963	8.151	5.91224	10.5253	4.18059	7.68961	6.59371	8.5463	7.09224	4.9103	0	10.7589	5.47651	0
P3	tomato	unclustered	-2.48439	-5.86448	10.1718	12.9581	6.05851	0	6.95116	6.00549	6.89076	0	7.28329	8.61312	5.54703	0	4.37925	7.85937	7.97871	7.96989	0	7.45925	0	0	0	1.29022	7.86925	0	5.24674	0	0	0	0	9.58892	0	0	7.00493	0	10.508	0	5.85362	0	8.57598	7.43299	0	3.03869	9.80565	0	0
P3	tomato	unclustered	0.135335	2.4966	10.611	12.867	5.82164	0	0	5.55266	0	8.12864	0	8.38661	4.96409	4.81789	4.17767	0	7.95151	7.59608	0	8.16977	0	0	0	0	7.58352	6.1271	0	0	0	0	0	9.72044	0	8.43234	0	0	10.1108	0	6.41888	0	8.83195	0	4.26737	1.05461	8.6032	0	0
P3	tomato	unclustered	-1.58243	-5.65701	11.527	14.4387	7.47377	6.83795	0	7.12249	0	10.3667	0	8.68563	0	0	7.69317	7.21518	6.4721	8.90946	0	6.75345	0	0	0	0	8.78307	0	6.35214	0	0	0	0	9.64567	0	8.06254	8.06523	0	0	0	5.95445	0	9.3092	7.8697	6.32932	2.46203	10.518	0	0
P3	tomato	unclustered	3.02635	-3.83895	12.7844	13.0978	6.41893	0	2.71757	9.08973	7.16112	9.52266	5.46852	6.8206	5.64918	6.38178	3.95714	10.2206	8.46883	0	0	8.99088	0	0	0	0	9.78874	0	0.89352	0	0	0	0	10.8028	8.97202	9.13086	8.81471	0	11.2501	6.28121	6.99004	6.68172	0	0	0	0	11.8046	6.33903	0
P3	tomato	unclustered	-0.837267	2.77464	11.5846	12.6956	7.11303	0	9.57599	7.22801	7.21996	9.47607	5.5133	7.31059	7.20629	0	9.15862	0	8.84332	7.6788	0	9.43739	0	5.96849	0	0	7.78917	8.5094	3.78475	0	0	0	0	8.21586	0	7.55327	0	0	0	6.00524	0	0	7.02987	0	5.87277	2.41536	10.2147	6.07702	0
P3	tomato	unclustered	2.82532	-3.6596	12.2554	12.3889	0	0	0	5.15177	0	7.5679	5.07503	6.56683	7.4303	5.05928	7.37201	9.83073	9.56896	0	0	8.54945	5.59833	5.80056	0	0	8.07407	0	4.14042	0	0	6.51103	0	10.1874	7.77158	10.2738	8.17411	5.40487	0	0	7.27714	7.18289	0	0	5.04872	0	10.8114	5.85617	0
P3	tomato	unclustered	2.15982	1.53043	11.4385	12.1396	7.91295	7.44331	0	4.70455	7.59713	6.8889	4.1312	5.84433	6.58608	0	8.87808	0	7.50552	0	0	7.56356	5.72791	5.7859	0	-0.102672	9.23997	0	5.587	8.22558	0	0	4.80558	5.00335	0	9.92073	8.94462	8.73048	0	4.17955	0	6.48375	0	0	5.21638	2.73807	10.4936	5.83761	0
P3	tomato	unclustered	-2.38792	-0.808055	10.977	12.0682	7.60378	7.67714	5.70828	6.3599	8.31623	7.73079	6.71688	8.13553	4.78376	5.66001	6.56113	0	9.1032	6.0596	0	8.19964	7.08091	1.05743	0	6.64683	9.30066	7.09212	0	5.99114	0	6.90263	7.17322	6.33563	9.13968	9.64345	6.30864	0	0	4.69841	0	0	0	0	3.95133	0	10.7886	6.42141	5.37444
P3	tomato	unclustered	0.0826634	0.299595	11.579	13.1488	5.41792	7.30494	0	7.46328	5.88028	10.2507	5.94909	7.15894	5.8332	3.5768	6.30534	9.07405	6.31814	9.94644	0	7.79906	0	0	0	0	8.50594	4.79237	0	5.84089	0	0	3.83332	9.95692	0	7.45665	7.86929	0	10.1586	4.26407	5.1858	0	10.1494	0	4.31647	0	11.3522	7.33957	0
P3	tomato	unclustered	-0.315601	-1.22174	10.883	13.237	0	8.78629	0	6.67166	6.49791	7.8924	0	7.96395	6.82615	0	7.33848	0	8.86588	0	0	8.09921	0	0	0	0	9.64223	0	0	7.44356	0	0	0	7.38207	0	6.61939	5.85414	7.41825	0	0	6.26571	5.68729	5.85811	0	6.51089	0	8.7074	0	0
P3	tomato	unclustered	2.43574	2.40472	10.2066	13.2677	0	8.37133	0	0	0	7.25591	7.98124	7.97984	0	0	5.36064	0	9.14562	0	0	6.9164	0	0	0	0	7.84385	0	6.47535	0	0	0	0	0	0	0	0	0	0	0	6.60373	7.07367	0	0	0	3.58282	11.6266	0	0
P3	tomato	unclustered	-2.39522	-5.95236	11.2547	12.4926	4.32362	8.14781	0	6.09089	0	8.44761	0	7.41687	7.17154	0	5.73979	8.89948	8.04183	7.85667	0	6.0781	0	6.22846	0	0	8.84106	0	0	0	5.81734	0	0	9.55953	0	0	7.25934	0	0	0	5.95286	0	5.22928	8.16665	0	0	11.0424	0	0
P3	tomato	unclustered	3.11954	-3.3238	11.0255	11.9208	6.60784	0	0	0	5.67717	7.07807	6.61385	0	6.34258	5.78071	7.05992	9.39184	8.34268	0	5.95395	6.65395	0	0	0	0	8.45662	0	0	0	0	0	0	10.9972	8.92371	9.63089	8.31929	0	0	0	0	4.89553	0	0	0	0	11.3724	5.85536	0
P3	tomato	unclustered	-3.02548	-5.30837	11.415	12.2449	0	8.01996	0	9.04286	7.86511	8.25713	7.75004	6.36535	6.49029	4.95901	4.00425	9.0741	8.77591	0	0	7.94531	5.43588	4.11506	0	0	8.54254	5.34104	5.36369	0	0	0	0	10.6646	0	4.99971	8.40805	6.82417	0	0	8.59139	0	8.17853	10.1021	0	0	11.5757	6.04696	0
P3	tomato	unclustered	3.19287	-3.45492	10.177	12.5048	0	0	0	0	7.2203	0	0	7.94673	0	0	0	8.90983	8.06864	0	0	7.39888	5.06277	0	0	3.69089	8.47112	0	0	0	0	0	0	10.4264	5.97332	9.45543	8.66369	0	0	0	5.4442	5.16038	0	0	0	0	10.4038	0	0
P3	tomato	unclustered	-2.00119	-4.3531	11.3471	12.612	0	0	0	8.53772	6.17451	8.70691	7.10998	7.87169	6.95259	0.769023	7.33474	0	7.78987	0	0	6.31013	4.9008	0	0	1.97345	9.22823	5.23087	0	0	0	0	0	11.3092	0	6.15987	8.37052	0	11.1998	0	6.2597	0	9.42629	9.19085	0	0	11.1533	0	0
P3	tomato	unclustered	-0.340101	3.32189	11.7885	12.3894	6.61908	7.42068	9.15064	0	0	6.55635	6.36532	7.37819	7.48949	0	10.161	0	7.06204	7.25934	4.41098	6.00024	0	0	0	6.32638	8.48927	7.06062	0	0	0	0	0	7.4116	0	8.14075	6.56956	0	9.54573	0	0	0	5.21208	0	0	0	10.1451	0	6.04738
P3	tomato	unclustered	3.29075	-3.84353	11.5164	11.8427	0	6.85796	0	6.19502	0	8.53624	7.16283	0	4.70127	5.08083	0.495994	9.67665	8.896	0	0	7.39749	0	0	0	2.68832	8.36452	0	0	0	0	0	0	9.56835	9.68921	10.1075	11.4996	0	8.89719	5.46098	3.08182	0	0	0	0	0	10.3675	6.22034	0.849004
P3	tomato	unclustered	0.29692	-0.979421	9.59774	11.6661	0	0	0	0	0	7.25934	6.35151	6.53138	4.88651	0	6.35191	8.60932	7.38553	10.1905	0	5.34352	0	0	0	2.43051	7.87453	0	0.910585	7.64185	0	0	0	9.35455	0	0	0	0	8.47415	5.22254	4.96033	4.81279	9.24299	0	5.3867	2.11328	10.2139	5.40346	0
P3	tomato	unclustered	-1.87652	-4.51501	10.3426	9.30065	0	0	0	6.81877	6.48038	8.63581	5.91436	0	6.16981	6.00972	5.74933	9.58074	9.75745	6.14891	0	8.19691	0	0	0	0	8.75615	0	0	0	0	0	0	11.4054	0	4.81304	9.04515	0	9.37682	1.08137	5.514	0	5.51613	9.09495	0	0	11.2929	5.25978	3.90395
P3	tomato	unclustered	-0.710325	3.26278	11.758	11.2825	5.46908	0	7.25097	0	0	7.88111	6.5852	0	5.07292	0	7.97642	0	7.47003	7.19915	0	7.26772	0	0	0	5.03566	7.89699	9.14197	0	5.59035	0	0	5.41783	6.44748	0	7.95309	8.41296	0	0	4.56008	0	0	6.03325	0	2.49823	1.96502	9.97847	0	8.98458
P3	tomato	unclustered	0.935228	2.11707	11.1887	10.4043	6.6805	0	5.68554	0	0	0	0	0	5.12637	2.72752	8.10242	0	8.14001	0	0	0	0	0	0	0	6.8541	0	0	0	0	0	0	5.12755	0	6.63385	0	0	0	0	0	0	0	0	0	0	9.36893	0	1.46352
P3	tomato	unclustered	-1.09039	2.33926	12.3761	12.1904	7.32664	6.30163	0	0	0	7.42478	7.31044	6.56201	6.89533	4.25797	6.9067	0	0	9.63895	0	7.57946	0	6.53409	1.7155	0	9.24703	8.19114	5.85806	0	0	1.53218	0	9.16132	0	7.84471	0	0	8.81963	0	0	0	0	0	4.83573	0	11.2406	7.48539	6.95792
P3	tomato	unclustered	-2.15882	-6.06434	10.5333	11.7869	5.75127	0	0	0	0	7.67642	0	7.01164	0	0	0.517016	9.42859	7.58887	9.23657	0	5.84067	0	0	0	0	8.21749	0	0	0	0	6.91273	0	7.80362	0	0	0	0	0	0	6.71749	0	5.28847	7.26001	0	0	11.1321	7.52508	2.40832
P3	tomato	unclustered	-0.657157	3.44546	11.2515	10.5324	5.62779	0	6.78817	7.37164	5.77157	7.06203	5.59439	0	4.8679	5.04245	8.9283	0	7.29079	8.24888	0	7.25934	0	0	0	6.90322	6.29069	10.4731	0	0	0	0	3.55274	9.28554	0	8.51535	5.88601	0	9.43131	4.65885	0	0	0	0	0	2.30442	9.42012	0	9.57311
P3	tomato	unclustered	2.66294	3.05992	8.41688	9.77682	0	0	0	0	0	7.454	5.90083	0	5.62619	0	0	0	9.29319	0	0	6.51928	0	0	0	0	7.86048	0	0	0	0	0	0	0	0	0	0	0	0	0	0	8.05675	7.28252	5.63798	0	0	8.10391	0	0
P3	tomato	unclustered	-1.7742	-3.63234	10.4522	9.6373	6.07782	6.98182	0	7.71347	0	7.27311	5.46619	0	4.7618	4.87956	6.68399	8.27023	8.56914	10.1207	0	8.65802	0	0	0	0	8.71085	0	3.18664	7.15941	0	0	4.59995	10.777	0	8.86104	0	0	9.3654	0	0	9.04542	9.5282	6.83681	0	0	12.6696	0	5.05006
P3	tomato	unclustered	0.575825	0.385053	11.3404	10.0376	5.73456	6.60112	0	0	0	8.99178	5.70944	0	4.94711	0	7.81887	7.93228	7.88998	9.91234	0	6.05255	0	0	0	0	8.66992	0	0	0	0	0	0	9.65794	0	6.34556	0	0	8.42287	0	0	0	9.08034	0	0	0	11.1174	7.38865	0
P3	tomato	unclustered	-1.04568	2.23069	12.3866	12.4952	6.72228	6.29008	8.98421	4.86679	7.17525	8.61518	4.67066	6.65308	6.42719	4.93725	9.38547	0	6.98575	6.60687	0	8.81573	0	0	0	0	7.85349	9.01459	6.16331	0	0	3.46222	4.73482	9.37596	0	5.60714	0	0	8.57963	0	0	0	6.20286	0	5.58133	0	9.32656	7.32239	8.58551
P3	tomato	unclustered	-2.74737	-5.68795	11.0889	12.3951	6.28672	6.68809	0	6.32337	0	9.09547	7.22522	8.23811	6.33611	0	2.43886	9.63151	8.88689	6.35269	0	7.08456	0	0	0	0	7.17712	0	6.66864	0	0	0	0	10.274	0	0	7.48404	4.81905	9.50611	0	6.93589	0	9.4786	9.46534	0	0	10.6017	6.36038	4.22982
P3	tomato	unclustered	-1.3822	-4.99795	10.2694	10.8078	0	7.02526	0	7.72997	0	8.70455	6.63722	6.93697	0	6.0914	0	8.98033	7.81892	6.8422	0	8.02288	0	0	0	3.56047	0	0	0	0	0	0	0	9.58599	0	0	8.05544	0	0	5.53791	5.35122	5.94686	8.33334	8.2645	0	0	9.56617	0	0
P3	tomato	unclustered	-2.47177	-5.72675	10.8629	11.6507	0	6.96436	0	6.88474	0	9.34309	6.94924	7.03977	5.0959	0	3.79301	0	8.55168	0	0	6.97334	0	0	0	0	8.7612	0	0	0	0	0	0	11.4156	0	6.99355	6.74919	5.67241	0	0	0	0	8.23426	9.02857	0	0	10.5657	0	3.43363
P3	tomato	unclustered	-2.84799	-5.57951	10.5843	12.2318	6.2535	5.97965	0	8.81323	0	9.26392	6.63529	6.5319	5.02848	7.25934	0	9.86043	8.47984	5.84263	0	8.24005	0	0.767459	0	0	9.46902	1.59662	0	0	0	0	0	10.9138	0	5.04402	8.94134	0	9.14036	0	6.15244	0	7.89099	10.1624	0	0	11.6648	0.383288	1.41467
P3	tomato	unclustered	2.75223	3.05793	9.08099	10.0216	0	0	0	6.5313	0	6.44444	0	0	0	0	0	0	9.54539	0	0	7.69759	0	0	0	0	0	0	0	0	0	0	0	0	0	0	0	0	9.86475	0	0	0	6.40632	6.66391	0	0	9.76105	0	0
P3	tomato	unclustered	2.39149	2.79403	11.6512	10.209	0	0	0	0	0	5.54281	0	7.31941	0	0	0	0	8.46365	2.04873	0	7.28738	0	0	3.58007	0	7.21099	7.96799	0	0	0	0	0	5.83061	0	0	0	0	0	0	0	0	0	0	1.83067	0	10.0651	0	6.97306
P3	tomato	unclustered	-0.54659	3.37116	11.2088	11.9039	6.04426	7.04052	7.58557	0	0.724623	6.46385	7.25934	0	6.81241	5.09845	8.69042	8.48792	8.04394	9.00407	0	7.12011	5.2031	0	0	0	8.55555	9.70622	0	0	0	0	0	4.61842	0	8.0288	7.0145	0	9.4444	0	0	0.576471	7.53691	1.74987	0	0	9.15251	0	8.19002
P3	tomato	unclustered	0.091269	1.55887	9.82116	12.1664	0	7.9179	6.13778	8.01799	7.32433	8.77265	0	1.45819	0	0	0	9.91863	8.69179	0	0	0	0	0	0	1.73168	7.28453	0	0	0	0	0	5.7146	8.40596	0	6.36746	0	0	9.82651	0	0	0	0	0	0	0	9.01809	0	2.25305
P3	tomato	unclustered	-2.38965	-6.00441	11.3606	13.6175	0	7.14374	0	0	0	8.54329	0	7.6752	4.99291	1.30957	3.92014	0	8.19712	0	0.949847	7.42325	0	0	4.83541	3.30634	8.2559	0	0	0	0	0	0	9.15992	0	0	7.24624	0	0	0	6.62165	0	9.71665	7.85577	6.35598	0	11.4379	0	1.59435
P3	tomato	unclustered	-0.0602003	1.70068	11.7144	12.5436	4.4672	7.40322	0	5.56108	6.51295	7.6476	0	0	6.72176	0	6.63101	8.1544	7.36045	7.25111	0	6.9584	0	0	0	5.72827	8.05431	0	6.82361	0	0	0	0	9.5901	0	8.84215	0	0	8.97865	0	0	0	9.67685	0	0	0	8.98269	0	0
P8	tomato	unclustered	-2.52806	-3.61119	10.7803	11.7886	5.9156	0	0	8.59434	0	9.33732	7.93253	0	6.67256	0	6.59895	9.07889	8.7768	8.82844	0	8.76364	5.24303	5.57479	0	0	7.761	0	5.94478	0	0	0	0.596683	10.0371	0	7.05766	8.95548	0	0	0	7.96166	6.49095	7.15004	8.16432	0	1.49704	11.9148	0	0
P8	tomato	unclustered	-2.36467	-4.99481	11.4903	13.2741	5.66503	6.78851	5.79811	4.17519	5.97968	9.69839	7.52762	8.23605	5.96212	5.19284	5.97085	10.0059	0	7.65129	0	8.22274	0	0	0	0	7.8003	0	5.5869	0	4.56438	0	0	10.4115	0	0	9.78863	7.30862	0	4.96524	0	7.21779	8.96674	9.18039	0	0	11.2328	7.55196	0
P8	tomato	unclustered	3.27196	-3.58245	10.6474	12.2807	6.13257	0	4.31304	0	0	8.11878	0	5.896	5.1914	7.79087	0	9.10494	8.54206	0	6.14873	0	0	0	0	0	8.38967	0	6.88539	0	0	0	0	9.23001	7.7885	8.18471	9.76135	0	0	4.71686	0	0	0	0	0	0	10.3661	6.62119	0
P8	tomato	unclustered	3.08946	-3.38501	11.1911	12.4303	6.3159	0	4.27191	6.1047	6.14074	5.22582	1.44444	4.49249	2.47229	7.35237	4.9978	7.83879	7.25306	0	0	7.30862	0	0	0	0	8.50936	0	0	0	0	0	5.21628	9.82714	7.78436	7.93889	8.75198	0	0	0	0.896707	5.16032	0	0	0	0	11.2749	6.52557	0
P8	tomato	unclustered	3.23208	-3.61499	10.6686	13.5155	0	0	5.79968	0	0	9.16399	6.12649	8.7423	5.7181	6.33971	3.97106	9.18602	0	0	0	7.59864	0	0	0	0	7.20434	5.41302	5.01694	0	0	0	0	10.0046	8.30863	8.43743	9.70354	0	0	0	5.62358	0	0	0	0	0	8.98066	6.82958	0
P8	tomato	unclustered	-2.99693	-1.23889	11.7192	13.2371	7.65102	7.16674	6.10386	8.76815	7.71118	10.1652	8.63468	8.09999	6.90417	3.28641	7.00428	9.22711	6.64358	8.62216	-1.16726	9.46222	7.2806	6.77491	0	2.85069	8.67365	0	4.82745	0	0	10.3264	3.59107	8.90015	6.44393	6.55032	6.53004	3.84369	0	0	0	5.53508	7.30203	9.34827	0.223107	0	11.267	7.65701	0
P8	tomato	unclustered	-2.48849	-4.87819	10.9411	13.23	6.18207	0	7.16147	0	0	10.1914	7.02949	7.39156	6.62439	6.81154	0	9.23994	9.2991	6.41243	0	8.37698	0	0	0	0	8.19214	0	0	0	0	0	0	11.2392	0	6.24427	9.24905	0	0	4.48331	5.87643	0	8.04669	7.56284	0	2.39557	11.2896	6.56156	0
P8	tomato	unclustered	-2.0893	-4.83223	9.92126	11.6367	0	0	6.06327	9.24912	5.83804	8.76167	8.04756	0	4.75193	0	2.22001	8.73725	8.5219	6.97617	0	6.72205	0	0	0	0	9.16169	0	6.19114	0	0	0	0	9.25568	0	6.6509	6.49128	0	0	0	6.5058	0	8.7613	7.47993	0	0	10.6921	7.01098	0
P8	tomato	unclustered	-2.64473	-4.85572	10.8508	12.9289	0	6.67553	7.32611	6.86896	0	8.61673	6.72284	8.01133	6.1414	0	3.35767	8.90708	0	0	0	8.31006	0	0	0	0	8.80865	0	4.66867	0	0	0	0	9.93386	0	5.65975	8.14654	0	0	4.9962	0	0	9.05038	6.64124	0	3.37357	10.9658	6.05122	0
P8	tomato	unclustered	-2.23634	-0.240913	11.167	12.6127	8.56382	0	6.97639	0	8.27547	7.30862	0	6.91851	0	5.00571	8.1159	0	8.50243	0	0	8.25272	0	0	0	7.67978	0	7.99867	6.89139	0	5.30179	0	0	0	8.49469	0	0	0	0	0	0	0	0	0	0	3.55456	4.77138	0	7.78681
P8	tomato	unclustered	-2.81178	-3.89334	9.66685	11.9109	5.68115	0	5.28104	6.03649	0	8.52231	6.37875	7.4623	4.63332	0	-0.148831	9.0347	0	7.9172	0	7.76421	0	0	0	0	8.41759	0	2.88195	0	0	0	0	9.3792	0	0	7.09735	0	0	4.30273	0	5.75374	9.41759	8.40379	0	0.766344	10.6118	0	0
P8	tomato	unclustered	-2.48175	-4.81693	10.382	13.3955	0	6.83682	6.48912	4.6054	0	8.8225	5.14859	9.30791	2.2295	0	5.23394	8.7929	8.42275	8.77096	0	6.43105	0	0	0	0	0	0	5.84903	0	0	0	0	10.2245	0	5.50812	8.04275	6.61873	0	0	0	5.45597	7.0144	8.26592	0	0	10.1899	7.49077	0
P8	tomato	unclustered	-2.11741	-5.09615	11.1253	13.11	0	6.0446	6.68534	7.5732	5.66515	9.28519	6.0018	8.70501	0	0	6.77715	8.20559	8.4623	6.66604	5.59072	7.58097	0	5.50365	0	0	8.17712	0	6.06729	0	0	0	0	10.9147	0	0	9.01692	0	8.34985	4.87674	6.6756	7.57264	6.0781	7.95959	0	2.08371	10.5024	5.74397	0
P8	tomato	unclustered	-2.50802	-3.27406	10.4223	12.5892	6.61536	6.20864	3.39041	7.70459	0	8.82234	7.64327	6.50565	6.31373	4.71237	7.74379	8.84531	8.17713	8.9132	0	8.00621	0	0	0	0	8.13011	6.04701	6.75917	5.35547	5.42355	0	4.69395	9.88128	0	9.02033	10.0003	0	0	5.77134	7.27935	7.51029	8.54165	7.93791	0	0	11.0762	6.58681	6.41481
P8	tomato	unclustered	-2.61732	-3.36652	9.7569	11.3236	0	6.58139	0	7.8518	0	8.57437	0	5.35625	0	6.29046	6.41691	8.61731	8.19977	9.03282	0	7.6586	0	0	3.26323	0	7.32097	4.85826	0	0	0	0	0	9.72544	0	6.10534	7.75003	0	0	4.41706	6.07526	7.36214	8.34785	8.27227	0	0	10.1779	6.41686	3.55886
P8	tomato	unclustered	-2.8538	-3.91002	10.3901	12.9536	0	0	7.05639	7.64084	0	9.349	6.99216	7.54933	5.29775	0	5.16966	8.45585	0	8.65315	0	7.62919	0	0	0	0	8.00357	0	5.1482	0	0	0	4.95168	9.4312	0	6.99557	8.03614	0	7.52272	5.03424	4.95813	5.62059	7.10542	8.38279	0	0	10.5531	5.14346	0
P8	tomato	unclustered	-2.23734	-0.251981	11.72	12.7729	7.1165	5.67607	7.11992	6.6157	6.92435	8.71738	6.17423	7.62447	5.74255	5.03069	8.903	0	7.63465	7.23681	0	8.66659	6.61842	5.0488	0	6.34782	7.46556	10.0058	6.03583	0	0	7.38151	0	8.35759	7.94686	7.30862	6.62852	0	8.08285	4.25668	0	5.61785	7.35054	0	0	4.23448	9.87977	6.76564	9.99917
P8	tomato	unclustered	-3.38856	-1.13882	11.9857	12.8531	8.31119	7.29488	6.87524	8.09283	7.09503	8.88861	8.89896	7.64038	6.20346	3.35937	6.67207	8.50791	5.68327	4.5835	0	9.52374	6.74111	6.56894	0	7.04264	9.39563	4.65533	6.04091	0	5.16985	6.51654	-0.725797	9.03268	8.54279	8.73461	5.09148	3.68115	7.97277	6.6447	7.30862	2.59023	7.89574	5.27433	0.791717	3.85713	11.1752	8.88055	2.48599
P8	tomato	unclustered	-3.05426	-1.20748	13.1218	14.2779	10.603	8.6924	8.63906	6.51811	8.39923	10.4067	7.30862	9.37609	6.36755	5.54548	5.75394	9.4643	4.73292	5.96814	3.6797	8.48298	5.88781	6.72564	5.82471	0	11.9873	4.98846	6.55121	4.31076	2.56686	9.65408	5.38628	9.78758	9.43738	7.72946	6.31929	0	9.30547	3.37867	4.94698	5.70961	5.82615	6.1071	-0.518603	3.33749	11.2609	8.17558	0
P8	tomato	unclustered	-3.01576	-1.1177	13.4858	13.3808	10.0932	6.8331	8.47742	6.66923	8.65128	9.17808	5.49792	8.98855	6.55924	4.77361	7.04812	8.24898	6.43118	7.9362	5.42593	8.76214	4.74728	6.63045	0	5.43584	11.1474	6.04158	6.25812	0	4.95909	8.13689	5.61755	9.18363	8.26107	6.88327	8.25059	3.69989	7.93385	4.70359	5.22984	5.67838	5.14282	7.39263	0.110787	0.739456	9.71044	8.72838	6.16114
P8	tomato	unclustered	-2.8426	-5.45265	10.5283	11.7793	4.43585	5.32947	2.92211	9.09812	6.1198	9.43139	7.92822	6.42061	6.11542	5.02868	0.261251	9.4043	8.21835	0	0	7.26711	0	0	0	0	8.09779	0	0	0	0	0	5.35557	11.1965	0	3.77461	8.18008	0	0	4.03504	5.28423	0	8.44988	8.32976	0	0	11.338	0	0
P8	tomato	unclustered	-2.68695	-5.41179	11.2552	10.6584	0	5.88207	5.12555	8.47797	7.49974	9.82319	7.80988	2.37678	5.92563	6.62331	0	9.57433	9.66716	0	0	0	0	0	0	0	8.7945	0	0	0	0	0	5.29944	11.3758	0	6.37841	9.12516	0	0	4.91779	6.49117	0	8.6193	7.30862	0	0	11.2721	0	0
P8	tomato	unclustered	-2.96043	-1.25966	12.0427	13.6024	9.2144	7.39883	6.446	6.29326	7.24478	9.76337	6.44758	8.16499	4.9567	4.4053	7.189	9.21991	6.89296	8.13974	0	7.37396	0	0	0	0	10.1229	0	6.30358	0	5.43133	7.34933	3.72129	10.1873	5.17395	5.17211	7.55229	0	0	0	0	6.12624	7.46011	7.96279	0	3.40892	10.5067	7.1213	0
P8	tomato	unclustered	-2.89906	-1.42336	11.917	11.9054	8.66534	6.66032	5.98782	7.86223	6.81681	8.93258	6.65589	6.81691	4.85115	4.28685	4.75735	8.08613	7.30862	7.27298	0	5.64914	4.92013	7.31661	0	0	8.78672	0	4.06196	0	0	0	0	10.5178	7.16273	8.34541	8.34593	4.71967	7.42708	5.1127	4.23778	6.24151	7.87555	8.40367	0	0	9.4624	6.6425	0
P8	tomato	unclustered	-2.85827	-1.30875	11.5457	13.7673	8.37598	5.67719	5.53592	8.20059	6.69573	9.30704	7.74629	8.44655	6.37451	5.21152	6.18905	7.79926	0	8.0444	0	7.12011	0	6.72483	4.32024	0	9.71704	6.03483	7.06088	5.00584	3.9086	0	3.65737	10.9122	0	7.23776	0	0	0	5.35757	6.06037	6.85302	7.28528	8.75359	0	3.10855	10.847	7.25555	0
P8	tomato	unclustered	-2.35464	-0.85243	11.8575	12.4612	7.66774	6.38347	7.39758	8.42544	8.57297	9.55423	5.99458	7.09254	5.81104	0	9.16486	7.57256	7.28861	7.83322	0	9.26253	7.30862	9.21573	2.74174	6.35287	7.76142	7.03763	0	6.39915	0	6.00119	0	8.77119	5.19774	6.69362	10.1502	0	0	2.56283	0	5.77134	5.43272	6.02945	0	0	10.1667	7.26144	7.25261
P8	tomato	unclustered	-0.807182	2.75534	11.6002	12.3659	0	7.12595	7.17787	5.95133	6.08836	7.38506	6.47669	7.84202	0	0	9.32633	0	0	6.29208	0	8.9018	0	0	0	7.3015	7.31574	10.7459	0	0	0	0	0	6.61487	0	8.0652	0	0	9.5789	0	0	0	0	0	0	0	10.0893	6.05151	11.3332
P8	tomato	unclustered	-2.71517	-3.00489	10.4792	12.4727	5.04564	0	0	6.27728	5.02955	9.21635	7.91895	7.12853	4.98421	0	4.90659	8.43746	7.44783	8.47602	0	7.16898	0	4.93824	0	0	8.25545	0	5.75046	0	0	0	0	9.54081	0	7.31582	7.19068	6.78115	0	2.71705	4.4617	7.34068	8.06166	8.30142	0	0	10.275	7.75685	0
P8	tomato	unclustered	-2.24862	-0.260969	12.105	11.9342	9.56381	8.10027	0	0	8.27168	8.87988	0	1.04698	5.71759	0	9.69677	0	9.40698	1.68961	2.93013	7.94532	7.30862	4.64718	0	8.10815	7.9513	7.29847	5.8397	0	4.79751	5.99326	0	3.59585	9.02033	1.56728	0	0.713273	0	0	0	0	0	1.16465	0	3.04464	8.5679	6.52234	8.0475
P8	tomato	unclustered	-2.30405	-0.380506	11.075	11.3422	8.23589	7.10049	9.27556	4.30342	8.53901	6.66428	0	6.66398	5.8206	0	9.79072	0	9.35066	0	0	8.35759	7.06419	4.85448	0	6.0871	8.17589	9.29459	4.70303	0	0	0	0	6.8977	6.34766	0	8.75039	0	0	0	0	0	0	0	0	0	7.54789	7.06583	10.1426
P8	tomato	unclustered	-0.300959	2.08019	11.8797	12.5013	7.16794	6.29974	5.49863	7.25484	0	9.08116	7.00349	7.40477	5.13719	0	7.84679	9.00706	0	9.87523	0	10.0949	0	0	0	0	6.82877	6.67811	0	6.21226	0	0	5.83663	11.2336	0	9.33872	7.21841	0	8.68479	0	0	0	5.88002	0	0	0	11.1328	7.0121	7.29453
P8	tomato	unclustered	1.3215	-0.00334513	11.0465	11.8671	0	0	0	6.56373	5.2731	7.39187	0	6.90785	5.62223	5.00254	5.77899	8.26746	6.96253	9.2944	0	9.57954	0	0	0	0	8.21282	6.41457	5.50423	0	0	0	0	9.47401	6.25722	9.28927	0	0	0	0	0	7.59513	0	0	0	0	9.94241	7.30862	6.62962
P8	tomato	unclustered	0.326592	2.21178	12.3217	11.7052	7.43366	6.89499	0	5.24687	0	9.10024	4.94503	6.9747	0	0	3.12122	0	0	7.71054	0	8.10509	0	0	0	0	7.33112	8.09788	3.93322	0	0	0	0	8.92401	0	8.14004	0	0	0	0	0	0	0	0	0	2.46849	9.40179	7.33426	8.07286
P8	tomato	unclustered	0.0873706	2.50743	11.9486	12.4888	0	0	0	5.99	0	7.7761	0	7.17341	6.29187	0	5.38918	0	7.87245	9.1017	0	8.03878	0	0	0	0	7.16523	9.40359	5.52188	0	0	0	0	9.92569	0	9.02957	0	0	0	0	5.84187	0	0	0	0	0	10.7761	6.13763	9.16185
P8	tomato	unclustered	1.51272	-1.25101	11.6724	12.2438	0	6.87345	5.28181	6.32897	0	10.3417	6.73275	0	0	0	6.73968	9.17863	8.25363	8.96914	0	9.2138	0	0	0	0	8.4938	0	0	7.40836	0	0	5.03182	10.5768	0	10.7784	7.98821	6.53703	0	0	3.49818	8.79961	7.58331	0	0	0	10.556	7.20888	0
P8	tomato	unclustered	1.58841	-0.938625	11.513	13.5345	0	6.12372	5.45038	8.11506	5.57283	9.97254	7.29841	8.02575	4.26864	6.32088	7.29018	9.12633	9.18883	9.84018	0	9.5366	0	5.26392	0	0	8.6008	0	5.40913	0	0	5.75755	6.2359	10.1054	7.26662	9.85431	6.43873	6.42848	0	5.46216	6.33507	7.76539	7.47959	0	0	2.10236	10.9342	4.81018	0
P8	tomato	unclustered	0.926569	1.70122	10.9104	11.8667	6.06165	0	5.56297	6.96281	0	8.04854	7.59512	7.86048	6.39237	0	3.02915	0	7.87578	9.42007	0	8.86852	0	0	0	0	9.34737	0	2.38025	0	0	0	0	9.84025	6.42458	9.51737	0	0	0	0	0	0	5.34526	0	0	0	10.488	0	0
P8	tomato	unclustered	1.16206	0.0822323	11.8386	12.0684	0	0	0	7.58169	6.2026	8.36306	0	7.38347	0	5.33092	6.26099	8.95076	7.87448	10.6967	0	9.5756	0	0	0	0	6.89148	0	0	0	0	0	0	9.72852	0	9.90949	5.63996	5.86864	0	0	0	0	5.66869	0	0	0	10.0458	7.7885	0
P8	tomato	unclustered	0.246233	2.52948	11.1457	11.5933	5.65589	0	0	7.57946	0	5.81721	0	5.78252	6.54595	0	8.24127	0	6.71484	7.9852	5.39566	8.26607	0	0	0	0	7.34117	8.33051	0	0	0	0	0	9.34998	0	9.85486	0	0	0	0	0	0	5.72113	0	0	0	10.1093	0	8.17467
P8	tomato	unclustered	0.825954	2.3102	11.9178	12.3558	5.51685	6.4644	3.06995	0	0	7.73479	5.70056	7.56367	6.30641	5.52618	5.79996	7.35438	6.31531	6.97801	0	8.4178	0	0	0	0	8.29803	0	5.58845	0	0	0	0	8.58156	0	7.67846	5.07641	0	0	0	0	0	8.15056	6.57127	0	0	9.93086	0	4.37413
P8	tomato	unclustered	-0.283161	0.928197	11.0152	12.36	7.04788	5.78233	1.73024	0	0	7.89061	7.1639	7.35174	0	4.74102	3.0539	8.90886	7.98971	10.0093	0	9.23538	0	0	0	0	9.16285	5.43071	0	0	0	0	6.14355	10.276	0	10.4029	8.14733	0	0	0	5.93858	0	5.82128	0	0	0	11.2042	7.09651	4.67307
P8	tomato	unclustered	1.64983	-1.23268	10.4169	12.0594	0	0	0	9.90575	0	10.2603	9.07213	5.26427	6.0045	5.02562	0	10.1494	8.59102	10.0291	6.38157	9.35018	0	5.63333	0	0	7.17298	0	0	0	0	0	5.64803	10.007	6.51114	9.08211	8.54417	7.16557	0	0	0	9.05246	7.57754	0	0	0	9.32559	7.96484	0
P8	tomato	unclustered	1.33368	0.189176	11.9602	12.2891	7.41862	0	4.34403	7.23757	7.35377	9.61341	8.82613	7.44202	5.60691	5.64591	6.11735	9.5268	8.41093	10.3612	0	11.0024	0	0	0	0	9.35978	3.85732	0	0	0	0	5.3861	9.74324	0	9.71898	0	0	0	0	0	6.73802	7.2167	0	0	1.71274	9.92849	6.30024	5.17557
P8	tomato	unclustered	0.191555	2.21768	11.7869	11.8253	0	5.71154	0.912019	0	0	6.84388	5.36418	7.24918	0	0	2.63098	0	6.88167	8.7742	0	8.84092	0	0	0	0	8.9721	8.72749	0	0	0	0	5.23279	8.43296	0	8.38227	0	0	0	0	0	0	7.02993	0	0	0	9.44939	6.3231	9.2838
P8	tomato	unclustered	-1.06259	3.19288	11.5256	12.8137	7.92703	0	6.16502	6.66757	0	7.83623	7.51397	7.70398	4.32275	0	9.52477	8.01623	7.18389	8.44217	0	9.27327	0	0	0	0	8.00929	8.45366	0.264314	0	0	5.47927	4.4408	8.20418	0	6.81111	0	0	0	0	0	0	5.02837	0	0	1.58498	8.03315	5.93871	6.96897
P8	tomato	unclustered	-3.15144	-1.05841	12.5661	13.4913	8.44786	6.40067	7.29359	6.56756	7.45965	9.66203	6.6442	8.30568	6.72108	3.12253	7.35557	8.71692	5.42802	2.96482	5.12123	8.22168	5.87603	5.74976	0	3.99491	9.5595	3.91119	6.64153	0	8.79348	6.901	0	7.47559	7.3995	7.30465	0	0	7.32314	3.57907	7.04436	0	6.39037	4.17787	0	2.36265	10.4426	7.74325	3.78964
P8	tomato	unclustered	-2.86063	-5.53822	9.64912	11.6261	0	0	0	7.87709	0	8.60681	5.21744	7.29745	5.10162	7.58568	0	8.80798	8.31096	0	0	5.81957	0	0	0	0	8.38742	0	0	0	6.35536	0	0	10.0802	0	0	6.87966	0	0	5.08178	5.93011	0	7.02975	6.72494	0	0	9.40003	6.03212	0
P8	tomato	unclustered	-0.787787	1.34983	13.1843	13.4232	6.87965	6.86149	4.95454	7.62502	6.22556	6.8989	8.10838	6.21508	4.78664	6.9624	7.99923	8.0284	7.30862	8.97499	0	9.43418	0	0	0	1.33607	8.34461	9.84849	4.43491	0	0	0	5.00521	9.74216	7.12327	7.56765	5.70389	0	0	5.16833	5.90405	0	0	0	0	3.35114	10.782	7.1628	8.54795
P8	tomato	unclustered	-0.62477	2.56783	12.0157	13.6782	7.67073	6.38551	3.20804	7.07565	5.8804	8.40213	7.53988	8.14315	6.01752	0	6.9125	0	0	9.65464	0	8.95996	0	0	0	4.37208	0	9.32288	3.34124	0	0	0	0	9.60247	0	9.14085	5.88684	0	0	0	0	0	6.66127	0	0	1.29407	8.99411	0	8.50769
P8	tomato	unclustered	-1.01329	2.60769	12.9595	13.0585	7.16414	6.08364	4.93201	7.51083	0	8.23135	4.45393	7.04683	7.0988	4.57788	4.99709	6.60117	7.43127	7.89282	0	7.23314	0	0	0	0	9.13492	10.8988	6.25294	0	0	0	0.702547	7.31685	0	8.19354	5.60662	0	0	0	0	0	0	5.36748	0	0	9.08354	0	9.88168
P8	tomato	unclustered	1.74995	-1.0154	11.5093	12.2212	5.72258	0	0	7.2914	0	9.74056	7.14479	7.67756	5.99164	7.15334	8.07084	9.14393	0	10.6582	0	9.65193	0	0	5.07798	0	7.73208	0	6.16718	5.79711	0	0	6.54749	10.3975	7.7562	9.61492	8.3114	7.16239	0	0	0	7.61842	9.0697	0	0	0	10.385	6.77232	0
P8	tomato	unclustered	3.20047	-3.82624	11.2914	13.7456	5.63016	6.27115	7.45064	0	5.39379	9.89297	4.20213	7.54107	7.24427	7.29362	3.80996	9.20655	7.62141	0	0	8.38345	0	0	0	0	9.30786	0	4.98633	0	0	0	3.74585	10.8093	8.85421	10.0234	5.27466	0	0	6.15267	8.11408	7.95122	0	0	0	0	11.1996	7.63498	0
P8	tomato	unclustered	1.14016	-0.546488	11.152	11.3689	0	5.93288	0	0	0	8.77757	5.34718	1.05563	5.32567	5.25317	7.5886	9.24192	7.99322	9.96798	0	9.33856	0	0	0	0	8.51008	0	0	5.96494	0	0	5.16084	10.3102	0	7.55749	0	0	0	4.61041	0	8.22579	6.35587	0	0	0	9.46678	7.36901	0
P8	tomato	unclustered	-0.372621	2.42087	12.3414	12.1386	6.21335	6.73445	0	0	0	8.87171	7.48471	7.36598	4.64824	0	7.14346	0	0	7.51558	0	7.15644	0	0	0	0	8.77219	6.14209	0	0	0	0	0	9.97162	0	8.37756	0	0	0	0	6.14288	0	8.30946	0	0	2.16011	10.5881	5.87451	5.37926
P8	tomato	unclustered	1.37399	-0.851279	10.0934	12.5578	0	5.79993	5.35857	9.54884	0	9.9631	7.18599	8.54173	5.2369	7.02453	5.15995	10.2267	10.2462	10.1599	0	9.7836	0	0	0	0	7.69708	0	6.57602	6.9128	0	0	4.83814	10.6757	7.78275	9.83967	7.86525	6.96126	0	3.95973	6.31168	9.43211	8.39834	0	0	0	10.3895	6.22639	0
P8	tomato	unclustered	1.45627	-0.0439697	12.325	12.0469	0	0	3.68665	7.98137	0	8.75131	0	7.66857	0	7.21877	7.02821	9.34173	0	10.8786	0	10.9566	0	0	0	0	8.74928	0	4.43001	0	0	0	0	10.4292	0	9.1768	6.01949	0	0	0	5.64759	6.68552	0	0	0	0	11.5132	6.33331	0
P8	tomato	unclustered	1.01879	-0.919383	10.5075	11.5269	5.59312	5.4619	0	7.10636	5.7815	8.95132	6.43686	6.94397	6.09449	6.89824	7.20158	8.70983	9.11123	10.5739	6.05076	9.56469	0	0	0	0	0	5.06331	0	0	0	0	4.76445	10.2363	0	9.40818	5.25778	7.85611	0	0	6.17463	7.52394	7.40595	0	0	0	10.9782	5.27839	0
P8	tomato	unclustered	1.49124	-1.20372	11.7516	12.8599	0	5.83129	2.92181	7.91318	0	8.94629	7.43322	7.9342	5.97215	5.94057	6.6937	8.93268	8.52473	9.40265	0	9.10007	0	0	0	0	7.39844	0	0	0	0	0	0	10.614	0	9.12699	0	5.6128	0	0	5.22896	7.35516	5.244	0	0	0	9.60816	7.4975	0
P8	tomato	unclustered	1.3372	-0.239451	11.2308	13.619	0	5.98815	0	5.70164	0	8.6265	7.36839	9.16208	0	0	7.27032	9.64873	7.39396	9.6797	0	9.62105	0	0	0	0	7.64601	4.55445	6.07945	0	0	0	0	10.3705	0	9.063	0	0	0	0	0	6.11689	7.1244	0	0	0	9.57686	6.48056	0
P8	tomato	unclustered	0.794252	1.52414	11.0841	12.0091	5.78435	6.50358	0	6.63694	7.75531	7.55778	7.02413	7.26786	4.89702	0	7.46969	0	0	8.53565	0	9.31648	0	0	0	0	7.59536	0	0	0	0	5.8573	6.15169	10.8651	0	10.4008	6.33559	0	0	0	0	0	6.8566	0	0	0	9.52979	0	0
P8	tomato	unclustered	-2.71489	-0.877965	12.4391	12.8531	9.04705	7.09444	10.1074	3.93994	8.37067	8.13381	4.54848	7.53008	6.72907	0	8.19906	6.80697	0	6.01514	0	8.2691	4.58549	5.62862	0	6.40633	9.65946	3.60594	-0.542768	0	0	3.40259	4.93715	9.38837	7.16425	8.66114	4.11923	0	0	0	0	0	0	0	0	1.47783	8.60475	8.5573	4.93982
P8	tomato	unclustered	0.720842	0.187409	11.8975	13.722	5.67672	5.79522	6.03552	7.36818	7.09263	9.50189	6.88727	9.71315	5.16453	7.50289	6.75342	9.28966	7.81256	10.7202	0	9.69788	0	0	0	0	6.63724	8.31563	6.28767	0	0	0	0	10.443	6.3869	9.68237	5.29239	0	0	0	5.95274	8.21036	6.43405	0	0	0	9.65524	5.99049	8.76154
P8	tomato	unclustered	0.778742	1.65056	11.5714	12.9096	5.77193	0	3.76838	3.3803	0	8.12234	6.00894	8.1043	5.14173	0	0	0	0	9.33785	0	9.83921	0	0	0	0	7.94373	0	0	0	0	0	0	9.30851	0	9.0191	0	0	0	0	0	0	0	0	0	0	10.157	0	0
P8	tomato	unclustered	1.61461	-0.852897	10.5357	12.9387	0	0	3.7938	0	0	10.6416	7.71148	7.29216	6.21049	0	6.67326	9.55943	10.03	10.7135	0	9.87083	0	0	0	0	7.89256	0	0	0	0	0	0	10.5213	0	10.7655	8.4433	7.42948	0	0	0	8.58249	8.8323	0	0	0	10.5958	5.30863	0
P8	tomato	unclustered	-3.04419	-1.27649	11.94	12.959	8.4813	7.11395	5.68391	8.65391	7.76762	9.80917	8.20367	8.30817	4.82699	0	6.49338	8.98822	8.73575	8.27265	0	7.32438	0	4.01833	0	0	10.7299	0	4.67275	0	3.08196	5.47271	3.70218	8.96363	7.66309	8.57657	6.28019	3.98684	9.45586	4.4388	4.6313	6.76605	7.02748	4.09458	1.74363	0	9.39876	7.23092	0
P8	tomato	unclustered	1.76683	-1.09935	11.9256	11.9163	0	5.58736	0.0175925	9.45133	0	10.1444	7.65882	6.78968	7.07574	5.48489	8.0586	10.1962	8.66666	10.3771	0	9.38052	0	0	0	0	8.68586	0	1.61554	0	0	0	0	10.0735	6.56001	9.35177	7.20878	7.44584	0	0	0	7.91274	0	0	0	0	9.64835	8.30295	0
P8	tomato	unclustered	1.09155	0.715215	10.9962	9.4212	5.95416	7.30862	0	0	0	8.40353	7.05803	0	6.047	5.3198	4.47195	8.45298	8.3076	7.08658	0	8.02917	0	0	0	0	8.22165	0	0	0	0	0	0	10.5134	0	9.15149	0	0	0	0	0	0	1.18371	0	0	0	10.7291	6.02805	0
P8	tomato	unclustered	-1.0874	3.22826	12.005	12.7914	0	0	6.15579	4.67219	6.28515	8.44597	6.59582	6.90368	5.32561	0	7.87465	0	7.44607	7.57559	6.07238	8.19489	0	0	0	5.62391	7.46985	7.75813	0	0	0	0	4.89812	9.4491	0	8.57513	5.01838	0	0	3.745	7.34041	0	0	0	0	0	9.95402	6.47022	7.65801
P8	tomato	unclustered	3.29352	-3.86213	10.951	10.913	0	0	0	7.21636	6.32242	7.64613	4.63298	0	7.06601	5.82184	0	9.2253	0	0	0	8.12512	0	4.59126	0	0	8.76433	0	0	0	0	0	3.95498	10.4294	6.02155	8.38778	8.40078	0	10.9773	0.463057	6.56343	4.92309	0	0	0	2.30523	11.1621	5.5866	0
P8	gfp	unclustered	-2.76772	-1.03793	11.1697	13.5933	6.63164	6.50959	0	6.23802	8.52537	8.93052	7.03021	6.89167	6.78638	0	4.37436	0	9.63833	0	0	0	0	6.34814	0	0	8.31298	0	0	0	0	7.77065	7.47362	6.52113	7.30862	8.55097	6.24391	0	0	3.48813	0	0	0	0	0	1.90951	12.8264	7.53938	0
P8	tomato	unclustered	1.35185	-0.210139	11.834	13.1835	6.52966	0	1.74258	4.16766	6.81166	9.36378	6.50243	7.77872	0	6.98421	6.71971	9.01439	8.11378	9.7893	0	9.15859	0	0	0	0	7.4924	5.31499	3.14962	0	0	0	0	9.74432	7.37869	9.69435	0	0	0	0	5.30727	8.56339	7.87847	0	0	0	10.1141	5.84411	5.34869
P8	tomato	unclustered	2.489	2.50922	11.3359	14.0861	8.36479	0	7.30862	0	0	0	6.13385	9.40741	0	0	7.43353	0	9.13031	0	7.63589	8.40166	6.05912	6.58072	0	0	9.02188	0	6.53159	8.49155	0	0	0	7.58926	0	8.29727	5.41095	0	0	0	0	6.06992	0	0	6.03541	3.69836	9.66525	0	0
P8	tomato	unclustered	0.281699	2.14701	11.9408	13.8628	0	7.35925	6.8765	6.5331	0	0	6.21689	3.32102	0	0	6.30497	0	8.1089	8.97174	0	9.4128	0	0	0	0	7.83213	6.60848	6.44801	0	0	0	5.97583	8.57558	0	9.03585	0	0	0	0	0	0	6.85903	0	6.26826	0	10.6169	7.10693	0
P8	tomato	unclustered	-1.34681	2.85278	12.5589	13.6076	5.88584	0	7.30338	5.86191	6.88698	7.26912	7.21364	6.80163	6.10374	4.82857	8.77779	0	0	9.08681	0	8.6326	0	0	0	0	9.66882	8.98252	6.89485	0	0	0	0	8.873	0	7.78695	5.7294	0	0	0	0	0	0	0	7.79225	0	9.83276	0	9.14054
P8	tomato	unclustered	0.614908	2.2371	11.8939	12.9633	0	6.6188	4.41891	0	5.85472	6.81291	5.30259	8.53681	7.09366	7.58088	7.04718	7.91003	7.04116	5.59181	0	8.31616	0	0	0	0	5.76076	0	5.70818	0	0	0	0	9.94587	0	8.97802	0	0	0	0	0	0	6.4696	0	4.52378	2.22909	9.7959	6.06172	0
P8	tomato	unclustered	-2.47806	-3.37046	10.7056	12.9529	0	6.43906	5.52405	9.5872	0	9.56088	7.82774	0	6.12439	6.29173	6.97456	7.9356	8.54398	8.8072	0	6.80823	5.30453	6.02783	0	0	8.4778	0	5.45167	0	0	0	5.99892	10.067	0	8.96828	7.75582	5.84154	0	6.37794	6.46808	7.51138	8.55466	7.91502	0	0	10.7153	7.04506	4.81208
P8	tomato	unclustered	1.42132	-0.818276	12.0272	13.8529	0	0	0	6.24022	0	9.67225	7.33519	8.9964	6.85399	6.87572	4.82909	9.76792	7.44862	10.8282	0	9.06622	0	0	3.2284	2.50465	6.13063	0	7.07595	0	0	0	0	10.0368	0	9.18821	0	5.47362	0	0	0	8.38009	7.9027	0	0	0	10.5542	0	0
P8	tomato	unclustered	-1.27787	2.75331	11.1553	13.529	6.45804	6.46242	6.93414	5.15097	5.58556	8.47405	5.74896	7.96941	5.75666	3.64225	8.80095	0	7.46138	8.36029	0	8.38877	0	0	0	5.24049	7.29179	8.60147	5.5369	0	4.37312	0	0	7.78613	0	7.71013	0	0	0	0	3.3918	0	0	0	4.43347	0.558634	8.46601	5.46297	7.92523
P8	tomato	unclustered	1.71366	-1.08213	13.0521	15.9929	0	0	0	6.67917	6.06739	9.64757	6.20997	8.74306	6.06178	5.9588	6.21241	9.54552	9.20147	10.0029	0	10.0112	0	6.44638	5.88008	0	8.1155	0	0	0	0	7.30691	5.55341	6.68848	7.21451	8.87226	7.91304	0	0	8.0718	0	7.84066	8.41107	0	5.72996	0	10.0844	7.5212	0
P8	tomato	unclustered	0.316437	1.65354	10.5841	13.4481	0	0	6.37876	6.58057	7.23784	8.77045	0	8.59436	0	5.40587	7.3794	8.17965	0	9.59026	0	8.62654	0	0	0	0	8.23309	7.73258	2.94551	0	0	0	5.91494	9.2276	0	9.31414	0	0	0	0	0	5.35754	0	0	5.04491	0	9.42659	0	6.91615
P8	tomato	unclustered	1.01022	-0.284558	12.1496	13.3082	7.74913	7.35571	5.51794	7.43481	5.53938	9.8425	5.02609	7.26779	0	4.9304	5.65729	9.52167	7.59251	11.0378	0	8.71123	0	5.76177	0	0	7.1331	0	5.842	0	0	0	5.81482	9.78289	0	9.91602	5.56795	6.29885	0	0	0	5.21541	6.26092	0	9.7819	4.12139	9.95707	7.79011	0
P8	tomato	unclustered	-0.497574	0.875919	12.1918	13.7343	7.30364	0	6.4856	7.42168	6.34429	8.6234	6.28285	8.24873	7.48952	7.25979	6.97888	8.91961	6.82295	10.1061	0	8.55222	1.1825	5.58828	0	4.52223	9.57487	7.09643	5.36557	0	0	0	5.75182	10.2705	4.73463	9.64253	8.74847	0	0	4.12363	5.62177	5.91741	5.26628	0	5.03606	3.08313	10.8655	7.03233	7.48449
P8	tomato	unclustered	2.5382	2.22045	9.3349	13.3508	0	7.58395	0	6.70786	0	6.45167	7.30862	0	5.91244	0	1.39633	0	0	0	0	7.00445	0	6.50814	0	0	8.12684	0	6.70769	0	0	0	0	0	0	7.78869	0	0	0	0	6.92121	0	0	0	0	0	9.18036	7.25464	0
P8	tomato	unclustered	-0.84702	2.66894	12.3675	13.6355	0	0	8.86409	0	0	7.21059	6.35787	8.60279	7.40271	0	10.0417	0	8.8937	6.85125	6.46789	8.12742	5.59311	0	4.56239	5.87858	7.30862	7.42763	6.46818	0	4.25383	0	0	7.18077	0	7.62702	0	0	0	0	0	0	5.52209	0	5.46268	0	9.27296	0	8.07198
P8	tomato	unclustered	1.61848	-0.801936	11.4026	13.8157	0	0	6.45744	6.03283	5.86849	8.85095	7.25592	8.71457	7.30862	5.34543	7.07012	9.37128	8.70992	11.4663	0	9.66888	0	0	5.09248	0	8.14861	0	7.42978	0	4.72212	0	6.06795	10.2564	0	9.74793	6.09526	0	0	0	0	8.77314	8.61024	0	4.74258	0	10.3039	6.0285	0
P8	tomato	unclustered	-3.12639	-4.66201	11.0988	13.551	6.1549	7.02345	0	8.8176	7.62847	9.67141	8.27631	6.49186	6.29443	7.68729	6.18926	8.58185	8.48191	0	0	6.70682	0	0	0	0	8.62069	0	6.05454	5.97411	0	0	0	11.4056	0	5.61705	7.89024	0	0	0	0	6.14489	7.11625	9.40176	0	0	10.581	7.86634	0
P8	tomato	unclustered	1.38687	-0.93665	10.8866	13.0118	0	0	0	7.63053	0	10.3463	7.30862	6.80042	5.16299	0	7.44124	9.54307	9.03274	10.1074	6.00342	9.29176	0	6.55346	0	0	7.21474	0	6.07638	0	0	0	5.38372	10.1669	9.02074	9.57903	8.41415	7.2454	0	5.53917	5.77532	8.42111	7.97421	0	0	0	10.0389	7.30549	0
P8	tomato	unclustered	-2.34695	-0.471609	12.1355	13.5406	7.30681	6.39774	7.63853	6.12547	7.30862	9.1032	7.02527	7.53245	7.27221	0	8.46105	7.67128	6.48723	8.43447	0	8.28123	3.64618	5.45916	0	5.63381	8.5019	8.65387	6.5412	0	0	6.05607	0	8.70411	5.85496	8.19729	8.18451	0	0	0	0	6.21929	4.40019	0	5.4095	0	9.90737	6.79832	7.85806
P8	tomato	unclustered	-2.24288	-5.45026	10.8491	13.4458	0	0	0	8.92431	7.95004	8.9055	7.29391	4.36947	5.69001	0	0	9.12058	8.96591	0	0	7.09188	0	0	0	6.50145	8.3835	0	4.96613	0	0	0	5.64513	10.6132	0	7.43078	8.969	6.56784	0	0	8.3324	0	9.97238	7.73616	6.64233	0	10.0842	0	0
P8	tomato	unclustered	2.03624	2.79223	10.5398	13.4058	0	0	0	0	0	7.626	6.23794	6.66922	0	0	7.40809	0	8.53028	0	0	8.49219	0	0	0	0	0	0	6.10823	0	0	0	0	6.32322	0	6.65455	0	0	0	0	0	0	0	0	0	0	9.78518	6.88982	0
P8	tomato	unclustered	-0.98658	3.2043	11.9413	14.4104	7.32756	5.80599	0	5.47626	0	7.60245	0	8.27518	7.69371	0	10.4878	7.40074	0	5.77598	0	9.25683	0	0	0	0	6.11715	9.15489	5.02858	0	0	0	0	6.78853	0	7.59682	0	0	0	0	0	0	0	0	0	2.61808	6.78535	7.08203	9.42685
P8	tomato	unclustered	1.47969	-1.19373	10.4414	12.8506	0	0	2.26733	9.82331	0	9.91595	9.19781	7.61823	0	7.4649	7.57946	9.60412	9.38495	10.5484	0	8.46347	0	0	0	1.15606	7.29022	1.4096	6.35985	5.59707	0	0	4.84731	10.1793	6.9222	10.0685	8.85751	6.8224	0	5.95552	5.35942	8.15484	8.55619	0	0	1.52071	10.9282	7.33093	0
P8	tomato	unclustered	-3.1949	-5.13478	11.1445	12.6342	0	0	6.50633	7.76772	6.02574	9.03012	8.04537	4.44141	5.40851	5.145	3.41009	10.0873	9.40168	5.78466	0	0	0	5.87193	0	0	8.64058	0	0	0	0	0	4.13368	11.7698	0	0	7.1763	0	0	6.22008	0	5.39449	8.3106	9.13962	5.36472	0	9.83828	7.64869	0
P8	tomato	unclustered	1.24803	-0.580165	11.5324	12.6179	6.31001	7.30448	0	8.51614	0	9.42031	7.94354	0	6.92734	6.06018	8.01013	9.58814	0	10.5411	0	9.5104	0	6.01763	0	0	6.63429	0	0	0	0	0	5.08432	10.3321	0	10.2964	7.71887	6.79796	0	4.414	0	7.98963	7.51738	0	6.69046	0	9.97771	7.78648	0
P8	tomato	unclustered	-1.33783	2.88249	12.2128	13.1707	7.31867	0	5.83176	7.24326	7.06743	7.29857	6.10715	4.9165	5.03323	0	3.93661	0	0	8.95439	0	9.46573	0	0	0	0	7.22612	10.046	5.95493	0	0	0	5.36377	8.92059	0	8.90593	4.01192	0	0	0	0	6.62888	0	0	5.2174	0	10.1388	0	10.2177
P8	tomato	unclustered	-2.6233	-5.64536	11.3682	13.1252	0	5.60324	0	8.20668	8.48484	9.13703	8.28829	2.29377	4.23112	0	4.85632	10.008	9.26906	0	0	8.87106	0	0	0	0	8.95047	5.50559	6.03946	0	0	0	0	11.1503	5.8373	0	8.56795	0	0	0	5.41921	0	9.93849	9.2019	5.88073	0	10.5835	6.06274	4.66458
P8	tomato	unclustered	-3.26219	-4.56744	11.4199	13.6149	0	0	4.96438	5.85364	0	9.27005	6.43086	8.16964	5.99342	6.656	5.28221	9.02247	8.68707	6.17077	0	5.83682	0	0	5.59969	0	8.41614	0	7.04377	0	0	0	6.20156	10.0662	0	0	8.24658	0	0	5.23498	5.71456	0	8.28479	8.92288	0	1.78568	10.7998	0	0
P8	tomato	unclustered	-3.28048	-1.00743	12.366	13.4568	8.97733	8.41281	6.63735	5.27526	9.0655	9.05521	6.45634	8.90066	5.98687	0	4.51767	8.99387	0	0	3.9049	6.96227	5.71612	4.02826	0	-1.10442	10.6043	0	5.269	0	0	9.33493	4.69091	8.0264	8.21479	7.34535	4.65384	0	8.87177	4.41573	0	5.57887	0	0	8.70266	0	9.87082	6.47768	2.81841
P8	tomato	unclustered	-2.96764	-5.18277	11.2656	13.7315	0	7.18874	6.76035	7.24051	5.69559	10.2836	6.99117	0	6.42983	3.83148	3.85249	9.03742	9.33125	0	0	8.61858	0	0	0	0.903815	9.1338	0	0	0	0	0	0	10.5068	0	7.70025	7.82348	6.35012	0	0	7.11314	6.35093	10.6433	9.68541	0	3.57135	11.4052	5.85046	0
P8	tomato	unclustered	-2.62896	-4.9627	11.0176	14.543	7.19533	6.96731	7.66881	8.37472	7.36457	9.42888	7.20781	9.17802	6.56837	5.3431	6.90783	9.18791	9.04175	0	0	8.76638	0	0	0	0	8.26975	0	0	0	0	0	5.13701	10.6026	0	6.2069	9.14603	6.91632	0	0	6.79482	5.48918	8.50067	9.14978	5.37226	3.09826	11.1043	0	0
P8	tomato	unclustered	0.127982	3.13728	12.1861	13.487	0	7.23494	0	6.38168	0	6.44518	6.74297	0	8.01341	0	6.30332	0	5.14417	9.82328	0	9.57273	0	0	0	0	7.30127	8.4737	0	0	0	0	0	5.42013	0	7.05339	0	0	0	0	0	6.5735	0	0	0	0	11.4326	7.10035	0
P8	tomato	unclustered	1.25908	-0.921874	11.2562	13.3419	0	6.90704	0	6.46031	6.79726	10.5149	7.67661	8.10519	4.93891	5.91025	7.39703	8.74622	9.56062	8.7412	0	8.71512	0	0	0	0	7.54054	0	0	0	0	0	0	10.6967	0	9.49966	7.74547	6.37409	0	4.73792	0	8.39453	8.73599	0	5.05951	0	11.5172	7.34199	0
P8	tomato	unclustered	1.46822	-0.998891	12.0459	13.573	0	0	6.08049	8.77843	5.86052	9.84188	7.02606	8.66463	0.605676	5.05762	7.13289	9.44701	8.26408	10.6369	0	8.48988	0	5.69906	0	0	7.50417	4.70925	6.19237	0	0	0	0	10.1517	0	9.9477	8.20351	6.18581	0	5.74583	6.89316	7.89387	8.76884	0	3.53734	0	11.1327	7.92939	0
P8	tomato	unclustered	1.43439	-1.02138	11.0033	15.3872	6.21924	5.99426	0	9.40079	6.70524	10.8819	8.93037	8.46206	5.97027	0	8.90993	9.47499	9.35839	10.2042	0	8.37408	0	6.35919	0	0	6.12574	0	0	6.48274	0	0	4.50168	10.5252	7.64117	9.72301	8.95233	7.92989	0	0	6.64137	9.16574	9.29823	0	5.78196	1.8591	10.6946	0	0
P8	tomato	unclustered	-2.58792	-0.805911	11.7667	13.3907	7.04612	7.38707	6.87525	6.33622	8.15171	8.80418	5.97682	8.36171	7.25276	1.59394	9.61203	7.24749	0	8.52589	0	8.78551	5.19382	5.24922	4.6409	6.2273	7.54567	5.57088	8.42958	0	8.41029	7.71849	4.59894	9.38729	5.85262	8.65531	4.84367	0	0	2.03342	4.28344	4.48312	0	0	8.80494	1.236	9.12225	7.38071	5.14183
P8	tomato	unclustered	2.49094	2.81975	11.9074	14.1697	0	6.97506	0	0	0	0	0	8.94142	5.56167	0	6.31236	0	8.76059	0	0	0	0	6.08684	0	0	7.59227	5.92166	0	0	0	6.72669	0	7.82946	0	0	0	0	0	2.65225	0	0	0	0	0	0	9.90151	0	5.52011
P8	gfp	unclustered	2.8211	2.0147	10.4002	12.8609	0	0	0	0	6.6541	7.69964	6.28513	0	0	0	4.84936	0	8.97047	6.30386	0	8.03069	0	6.58854	0	1.80123	9.65075	0	6.42231	0	0	0	0	0	0	9.57674	9.05429	7.51226	0	0	0	6.16158	0	0	7.1682	0	9.17639	6.72635	0
P8	gfp	unclustered	2.51368	1.96202	10.7591	12.8576	7.09551	5.98413	0	6.44127	0	6.26247	0	0	7.30862	0	0	0	8.2401	0	0	7.06307	7.32101	8.36524	0	0	9.18942	0	6.65934	0	0	0	0	6.9539	0	8.9007	0	6.77942	0	0	0	0	0	0	0	0	11.3818	0	0
P8	tomato	unclustered	1.00094	-0.40763	11.069	12.6233	5.66936	0	0	6.07073	0	9.50602	6.58602	7.96761	4.79691	0	5.09491	9.01382	8.86431	9.90103	0	9.17872	0	0	4.26134	0	7.77062	0	5.81758	0	0	0	0	8.71209	0	6.61208	0	0	0	0	0	0	6.52696	0	0	0	9.41643	7.73248	0
P8	tomato	unclustered	1.24167	-0.471494	10.0574	11.9683	0	0	0	5.92957	0	7.51209	5.50224	7.25188	0	7.38958	7.30862	9.43414	9.25991	9.10335	0	8.33555	0	0	0	0	7.37707	0	7.21047	0	4.52331	0	0	9.70186	0	7.42361	0	0	0	5.15215	0	6.80086	7.58547	0	0	0	8.58747	8.92025	0
P8	tomato	unclustered	-0.0187371	0.236433	11.3554	13.0636	5.53317	5.24157	6.33772	5.89505	0	9.23296	7.44556	8.51314	6.2166	0	7.15365	8.03571	0	8.68013	0	9.34822	0	0	4.73524	0	0	0	0	0	0	0	6.54342	8.3841	0	7.47577	0	0	9.386	0	0	0	7.16327	0	0	0	9.77843	7.56667	5.2588
P8	tomato	unclustered	-0.11098	2.05311	10.3202	12.4618	6.10062	7.4286	0	0	6.17418	8.50017	7.67394	0	5.48617	0	5.61794	0	7.30862	8.23331	0	9.52919	0	0	0	6.0847	7.08022	6.36475	4.54992	0	0	0	0	10.2119	0	8.98547	0	0	9.22865	0	0	0	6.05294	0	0	0	10.2853	6.46677	0
P8	tomato	unclustered	-0.358213	0.938733	12.4229	13.544	3.52603	0	0	8.37247	6.3137	8.84939	6.5258	7.29442	6.36027	7.07218	4.87429	7.74347	0	10.3284	0	9.72882	0	0	0	0	9.3694	7.30862	6.48335	0	0	0	0	9.07479	0	10.0476	7.76973	0	0	0	6.73944	2.71936	7.37457	0	0	3.63016	11.4366	6.02785	4.97569
P8	tomato	unclustered	-3.00258	-4.81761	10.6709	11.812	0	0	0	7.32713	0	9.60991	5.34516	5.91476	0	8.14029	0	8.58364	8.5193	0	0	8.5437	0	0	0	0	8.86637	0	6.94079	0	0	0	5.12613	11.3457	0	0	8.85496	0	0	0	4.67437	0	0	8.09513	0	0	10.2533	7.03754	0
P8	tomato	unclustered	0.923833	0.286985	11.1757	12.6765	0	0	5.44971	0	0	8.73758	6.40325	6.83305	5.22885	0	7.09769	8.62794	7.49429	8.30951	0	8.10825	0	0	0	0	7.98714	5.22387	4.83431	0	0	0	0	9.06843	0	8.85882	0	0	0	0	0	0	6.57834	0	0	0	9.25932	5.85149	0
P8	tomato	unclustered	3.16994	-3.43197	12.0972	12.3381	6.26857	5.97162	6.86264	0	5.93261	8.83215	5.38474	7.35425	5.45872	7.86261	5.28414	8.60176	7.14241	0	0	0	0	0	0	0	0	0	6.05194	0	0	0	0	9.78254	9.0268	6.21526	9.84134	0	0	0	0	0	0	0	0	0	10.2371	8.66855	0
P8	tomato	unclustered	-1.2846	3.10907	11.9413	13.2876	6.59577	6.27592	6.56311	6.08307	6.38616	8.36884	6.78439	9.59753	5.71734	1.01202	9.67009	0	0	9.32275	6.35117	8.88459	2.14646	0	7.14449	6.6155	8.12312	10.3327	5.93097	0	6.72038	5.17435	0	8.03419	0	8.9627	3.91822	0	0	0	6.81427	0	0	0	0	3.2139	9.5732	9.18069	10.2065
P8	tomato	unclustered	-1.24347	2.38649	12.5073	12.4629	6.70657	5.95891	7.49014	0	0	8.37655	7.91569	4.3495	7.03424	4.27671	8.15525	0	0	8.95482	0	9.44971	0	0	0	4.84726	7.39697	9.34743	0	0	0	0	5.63752	9.83177	4.25075	8.2327	6.77831	0	7.92931	0	5.99587	4.82952	0	4.38648	0	1.21441	9.98243	7.48273	8.65503
P8	tomato	unclustered	-2.76909	-4.75368	9.72779	11.4806	0	0	6.87572	0	5.79392	7.95845	6.27773	7.2907	4.46711	0	0	8.83186	7.69436	0	0	7.05036	0	0	0	0	8.0965	0	0	0	0	0	0	9.32343	0	0	0	0	0	0	5.37468	0	8.78714	0	0	0	10.3475	7.96506	0
P8	tomato	unclustered	3.16718	-3.50833	11.5376	13.5671	0	0	4.62791	6.38514	6.59474	0	6.75274	7.90843	6.80804	6.21852	5.56806	8.29549	0	0	0	6.54421	0	0	0	0	8.81319	0	5.92014	0	0	0	0	10.5897	6.60993	9.18171	8.95296	0	0	0	6.21762	0	0	0	0	0	9.47383	7.23163	0
P8	tomato	unclustered	-1.04656	2.99974	11.7293	13.9832	7.06922	5.55296	7.42821	6.49894	0	8.78954	4.62899	7.52253	6.21047	4.41209	8.23092	0	0	8.00375	0	8.88713	0	0	6.5653	0	7.30862	10.9301	7.54942	0	5.51545	0	0	9.0357	0	7.00028	7.54106	0	0	0	7.34337	0	7.00776	0	0	1.82111	9.32271	7.17014	10.6419
P8	tomato	unclustered	-0.338182	3.43837	11.9579	12.2133	5.9361	5.92031	6.1487	0	6.85785	8.97391	0	0	6.39954	0	9.22718	0	6.81995	8.14536	0	10.0574	0	0	0	5.49724	6.08995	8.45413	0	4.00521	0	0	0	7.60836	0	6.95657	7.9947	0	8.28909	0	0	0	7.40745	0	0	1.18231	9.33687	7.02572	8.50822
P8	tomato	unclustered	0.587387	-0.72338	11.1014	10.9194	5.51942	0	0	0	0	9.61984	5.8758	7.48965	6.39302	5.66732	6.9476	8.18857	8.89681	9.57208	0	9.01905	0	0	0	0	7.66931	4.63073	0	0	0	0	6.11863	9.59975	0	8.95835	7.30862	5.75925	8.8909	0	0	6.88619	7.37145	0	0	0	10.4178	7.36552	4.40177
P8	tomato	unclustered	-0.627727	-0.180311	12.611	12.7677	8.87212	5.48327	5.33198	6.34202	6.53286	8.82319	7.02483	7.13259	6.56258	5.53635	0	9.71499	8.41096	10.536	0	10.2063	5.30752	5.90154	0	0	8.64732	5.83585	3.9642	0	0	0	0	9.05991	5.43564	8.98011	0	0	9.11093	0	0	7.2286	7.29779	0	0	1.42515	10.1754	8.93298	6.10454
P8	tomato	unclustered	-0.117989	2.37692	11.9674	11.6177	0	4.81497	0	6.79466	5.56321	0	6.60765	6.78587	6.28518	5.77517	5.59721	0	0	8.04148	0	6.63826	0	0	0	0	7.57511	7.88674	0	0	0	0	0	9.57526	0	0	0	0	7.32971	0	5.09919	0	7.36981	0	0	0	8.91879	7.78579	7.30292
P8	tomato	unclustered	-1.02325	2.5218	11.777	12.6062	6.23176	0	8.11615	6.36665	7.1605	8.09464	5.91887	7.21975	5.49718	0	8.95715	0	6.98674	7.71891	0	5.78504	0	0	0	7.6548	8.90821	7.16935	0	0	0	0	0	8.33536	0	6.41963	6.61034	0	10.1393	4.43176	0	0	7.16505	3.56328	0	0	8.30622	8.99324	7.49069
P8	tomato	unclustered	1.0303	-0.573628	10.6207	11.2258	5.628	5.70484	0	8.13084	0	10.2809	7.68247	0	5.75125	2.1154	7.38941	9.52671	9.0334	9.98472	0	8.44004	0	5.24451	0	0	7.57829	0	0	6.58694	0	0	4.78057	10.4817	0	9.65689	7.81893	5.17051	0	0	0	8.21953	5.68376	0	0	0	10.9348	6.70538	0
P8	tomato	unclustered	-2.2317	-3.19813	10.1244	11.6515	5.05233	4.84876	0	8.40999	0	8.90737	8.14441	7.30295	6.26433	0	6.0812	9.20143	8.17815	7.81334	7.37058	8.85456	0	3.74908	0	0	7.86715	0	4.52565	0	0	0	4.32014	9.79178	8.53393	8.05931	7.99775	4.89072	7.85363	3.92579	5.24052	7.83535	7.76445	4.38786	0	1.64484	11.0301	7.30862	0
P8	tomato	unclustered	1.05893	0.546838	10.6639	11.7326	5.57337	7.0062	7.93321	7.64293	0	8.11273	6.16482	6.77323	4.42294	0	7.14146	8.4469	0	9.56465	0	9.49617	0	0	0	0	6.65045	5.13169	0	0	0	0	0	7.51314	0	8.56855	0	0	0	0	5.34887	6.20562	5.38401	0	0	0	9.46274	0	4.61953
P8	tomato	unclustered	0.243807	2.49024	11.9995	12.8457	0	0	7.97644	6.39242	0	5.72889	7.1905	6.38887	6.63639	0	0.869612	0	0	7.29693	0	7.90791	0	0	0	0	8.18943	10.1543	0	0	0	0	0	7.79076	0	7.42621	0	0	0	0	0	0	0	0	4.70276	0	9.31642	0	9.42763
P8	tomato	unclustered	0.265972	-0.320132	11.3294	9.63306	0	0	0	0	0	8.91923	7.32021	0	0	5.14605	3.62666	9.59812	8.52974	10.0374	0	8.67452	0	0	3.96739	2.24357	6.85631	0	0	0	0	0	0	9.88202	0	9.89271	0	5.87507	9.38484	0	0	0	0	0	0	0	9.15304	6.91466	3.22886
P8	tomato	unclustered	-1.2416	2.26247	11.8275	13.0534	6.94954	0	8.79872	0	0	8.57566	6.48743	7.85043	6.61315	6.41424	8.08998	8.5585	7.29353	8.82548	0	7.15604	0	0	0	4.07783	8.15832	9.09991	5.69885	0	0	7.11701	4.56589	10.4841	6.22288	8.58053	6.53901	0	8.96196	0	0	0.551299	0	0	5.74428	2.6948	11.0455	5.94263	8.1689
P8	tomato	unclustered	0.852648	0.886836	12.2739	13.5193	0	0	0	6.01211	0	8.66757	7.06884	8.02151	5.44446	5.11184	0.557444	8.96062	8.03916	8.79742	0	10.1859	0	0	0	2.89339	7.54053	4.71405	6.90171	0	0	0	0	10.3302	0	9.85531	4.48648	0	0	0	0	0	5.87728	0	0	2.7511	10.3506	0	0
P8	tomato	unclustered	0.456145	-0.77614	11.2512	12.881	5.88729	0	0	9.20324	0	10.9552	6.65267	6.90805	6.08206	3.58774	7.21244	9.55615	8.50066	10.3563	0	9.07413	0	0	0	0	7.64813	0	7.12269	0	0	0	0	11.2023	0	10.4977	8.08127	6.98516	9.7212	0	0	7.30786	8.02947	0	0	0	11.0707	7.30299	2.16996
P8	tomato	unclustered	0.817106	-1.25576	11.1194	11.8469	5.91859	0	0	9.93217	0	10.596	8.45842	0	5.28132	0	8.08026	9.81546	8.06191	10.2008	1.30052	8.92731	0	5.98073	0	0	7.66208	0	0	0	0	0	0	10.5021	0	9.79893	8.7043	7.34666	9.21394	3.3266	5.77307	7.8475	7.59554	0	0	0	10.8487	7.27058	0
P8	tomato	unclustered	-1.18626	2.38719	12.7834	13.1672	6.67793	5.8637	6.9049	8.15429	4.65281	9.00943	6.55691	8.58971	6.03654	6.4635	6.90609	0	0	8.56428	0	9.44661	0	0	0	6.47175	9.02047	9.56617	6.03486	0	0	0	4.70324	8.92551	0	7.70406	6.30078	0	7.4516	0	0	4.48696	7.13376	0	2.46315	2.10871	10.5035	6.4108	8.28815
P8	tomato	unclustered	0.320069	-0.340363	10.7695	13.2764	6.5846	0	0	7.69729	0	8.04128	0	8.58813	6.14819	5.79084	5.49248	9.44045	8.04004	10.1394	0.755825	8.65544	0	0	0	3.03602	6.80207	0	0	0	0	0	0	9.00827	0	8.98877	0	0	9.66591	0	0	6.02952	0	0	0	3.30399	9.82516	7.63411	3.71065
P8	tomato	unclustered	-1.142	2.39	11.9589	13.0182	7.82474	7.30175	6.91572	5.25826	4.78465	8.53993	6.7381	6.59418	7.51275	5.87914	8.14167	0	4.12313	9.54988	4.84197	8.84598	0	0	0	0	8.55294	9.99815	5.32925	0	0	2.62906	0	10.0225	5.26229	9.33444	6.84213	0	8.22766	0	0	5.91027	6.87881	0	0	0	11.3757	6.5917	9.40248
P8	tomato	unclustered	-2.23836	-1.22583	11.8656	12.6429	8.22284	6.80972	6.30327	7.43416	8.15712	9.91106	6.7884	7.69449	6.90199	5.43369	7.30862	8.17502	9.60107	0	0	8.06446	6.09292	8.02303	0	5.27387	8.48196	7.69849	0	4.79588	0	6.47467	0	10.5713	0	0	9.42236	0	0	0	7.02288	0	8.86862	6.13431	5.55585	0	10.0664	8.76152	6.32832
P8	tomato	unclustered	-3.22188	-4.60633	10.0994	12.8384	5.43944	6.91774	0	9.46236	5.18976	0	7.83242	6.93177	6.16125	7.30862	1.25515	8.2365	9.23954	5.64273	0	5.77514	0	0	0	0	7.76079	0	6.73639	0	0	0	0	11.0424	0	0	8.94071	7.06862	0	3.79517	6.29056	0	9.05283	9.42777	0	3.29486	10.7799	7.30982	3.58035
P8	tomato	unclustered	-2.96087	-0.996099	12.1963	13.0916	8.92306	7.24692	7.8901	5.13913	0	11.1991	5.09574	8.46141	6.17596	0	7.58725	0	5.62455	7.95741	13.4915	8.04081	7.22698	5.79695	1.25806	0	6.64048	0	0.361286	0	10.8059	0	0	6.5623	6.01247	8.90897	0	0	0	2.80602	0	0	0	0	2.62033	0	10.5628	8.58486	0.0636769
P8	tomato	unclustered	0.648974	1.15696	11.611	13.1547	6.40736	7.79722	0	0	0	7.0571	5.76426	8.23476	0	6.73846	5.83964	9.40175	6.30416	8.68043	0	8.85102	0	0	0	5.80205	7.69207	0	4.7609	0	0	0	0	10.5195	0	8.87271	6.04591	0	0	0	0	5.60623	8.20162	0	0	0	11.0472	0	0
P8	tomato	unclustered	-2.74606	-1.28165	12.2197	13.3294	8.07924	7.6795	8.28185	6.74828	8.88472	9.61178	4.93122	8.18121	4.06316	4.18768	5.53334	7.501	7.49651	7.66259	0	8.55183	0	3.41651	0	6.41054	9.1538	4.81023	5.83921	5.36664	0	0	0	9.84389	0	0	0	0	0	0	0	3.57826	6.2395	7.54591	5.28786	0	10.6444	8.81819	3.51768
P8	tomato	unclustered	-2.36359	-0.778656	12.4534	14.63	6.78657	6.86836	9.71432	6.90549	7.47837	9.81273	0	8.37221	4.7627	0	8.64079	8.02124	8.3189	0	0	8.30827	4.9459	5.81045	0	7.30862	5.43871	6.58901	7.56631	5.66643	0	0	0	7.82642	8.63007	0	0	0	0	6.08006	0	0	0	0	6.98644	0	8.79402	0	4.79579
P8	tomato	unclustered	-2.90826	-5.02614	11.0178	14.1754	6.40277	7.18832	0	9.40175	6.46453	9.98997	7.78965	8.25124	3.75227	6.55426	5.07073	8.20697	8.00612	0	0	8.39693	0	0	3.51602	0	9.39959	0	5.70989	0	0	1.42533	0	10.7263	0	7.93014	9.39231	5.94867	0	5.48573	6.3529	5.33112	8.77158	8.80757	3.99781	3.30186	12.4289	6.8847	1.29775
P8	tomato	unclustered	2.64493	2.94976	10.8693	14.1774	7.31516	0	0	0	0	9.27637	0	8.55416	0	0	6.07076	6.79465	7.54484	0	0	9.28913	6.15942	5.66027	4.72219	0	7.72517	0	7.02942	0	0	6.35102	0	0	0	6.0252	0	0	0	0	0	0	0	0	6.16887	3.62238	9.45868	0	0
P8	tomato	unclustered	0.974187	-0.090854	11.2081	13.3056	6.59673	5.96389	0	5.75327	0	9.82028	6.51634	8.68956	6.92183	0	7.0955	8.93396	9.34278	10.1614	0	9.88873	0	0	3.13953	0	8.44414	0	3.9363	0	0	0	4.34267	10.9013	0	10.0671	7.58902	6.34826	0	0	0	8.38719	7.70009	0	4.7131	0	10.3615	6.10983	0.954427
P8	tomato	unclustered	-2.08908	-3.40527	10.3088	12.4182	0	6.04339	0	8.98356	6.30821	9.23817	9.03605	4.6645	5.34357	5.31259	4.97461	9.35019	7.97507	9.45939	0	8.23291	0	0	0	0	7.30635	0	0.177235	0	0	0	0	10.4062	0	8.82548	7.58448	6.47769	9.03778	5.04426	5.7747	7.88509	7.65481	8.82111	4.92054	2.32352	10.5677	6.07648	0.724184
P8	tomato	unclustered	2.25072	2.75009	11.319	12.1664	7.09578	0	0	0	0	7.35694	0	8.24238	0	0	0	9.08266	7.10959	0	0	0	0	0	0	0	6.53813	0	0	0	0	0	0	6.76536	0	0	6.64825	0	0	0	0	0	0	0	0	3.14943	10.8658	0	2.38472
P8	tomato	unclustered	0.409319	-0.0992246	11.4792	10.678	6.32163	7.20931	0	6.07977	0	8.29095	0	0	6.48531	0	7.83355	8.38723	7.30862	10.7071	0	10.0581	0	0	0	0	8.6519	5.30049	0	0	0	0	5.91501	10.6624	0	10.4201	4.6886	0	9.70602	0	0	7.81733	0	0	0	0	11.0692	6.13458	2.27416
P8	tomato	unclustered	0.0499781	3.16001	12.0511	11.6686	0	7.15285	0	6.92281	0	8.66147	4.30412	0	5.65566	0	9.05172	0	7.64692	8.96456	0	9.43061	0	0	0	6.02857	8.53712	7.87768	0	0	0	0	0	9.83476	0	8.85223	0	0	7.81158	0	0	0	5.56691	0	6.3289	0	10.1166	7.07682	7.2092
P8	tomato	unclustered	1.23871	2.88345	10.1194	10.9392	0	0	0	0	0	4.97471	0	0	0	0	0	0	6.67497	7.30862	0	7.64461	0	0	0	0	7.01702	8.15816	0	0	0	0	0	5.81189	0	5.92951	0	0	0	0	0	0	0	0	0	0	8.42146	5.42198	8.91593
P8	tomato	unclustered	0.432662	2.88287	11.6578	9.80919	6.36714	0	0	6.10359	0	7.24352	7.8849	0	6.83852	0	0	0	8.49042	0	0	9.26949	0	0	0	6.7056	9.59061	6.06363	0	0	0	0	0	10.1659	0	10.2032	0	0	7.46506	0	6.40221	6.72923	1.32847	0	0	0	11.4389	6.29253	6.15938
P8	tomato	unclustered	1.22491	0.415624	11.048	13.7684	0	0	0	0	0	9.97224	6.30259	8.08469	0	0	7.67673	7.87143	7.71924	9.22668	0	9.53766	0	0	4.99318	0	8.53796	0	7.22263	6.02594	0	1.25985	5.72157	10.514	0	8.46004	5.98955	0	0	0	6.0816	7.23743	5.93518	0	0	3.20379	9.38728	7.75998	2.413
P8	tomato	unclustered	-3.0491	-4.36904	10.4055	11.9213	5.83159	0	0	8.40021	0	9.83899	7.65231	6.83019	5.97066	6.632	3.46191	0	8.59533	0	0	7.65861	0	0	0	0	8.30738	0	0	0	0	0	6.38286	11.5819	0	0	7.60394	0	0	0	5.48068	0	9.31581	6.83785	0	0	11.0207	8.1399	0
P8	tomato	unclustered	-1.85373	-3.9986	9.8027	10.4953	0	0	0	8.1506	7.71035	8.97268	6.76086	0	0	0	0	8.82308	7.62931	6.523	0	7.45404	0	0	0	2.36008	8.01573	0	5.22541	0	0	0	0	11.0007	0	0	9.09162	0	7.74985	0	5.64916	0	7.96324	8.53808	0	0	10.7282	7.03296	0
P8	tomato	unclustered	-1.72372	-4.1224	10.1951	10.4453	0	0	6.02187	7.94344	0	9.55331	5.48894	1.37741	0	0	0	9.68357	6.99962	8.52714	0	7.19991	0	0	0	0	8.74612	0	0	6.65053	0	0	0	10.2767	0	0	7.00513	0	0	0	0	7.43023	7.33366	7.95229	0	0	9.80435	0	0.88758
P8	tomato	unclustered	0.762102	0.822924	11.8514	14.9072	0	0	0	6.87212	0	9.90351	7.14551	10.0216	6.8181	7.22376	7.196	6.91957	7.29175	9.35208	1.51935	7.76042	0	0	0	0	8.57836	6.26273	7.65645	0	0	0	0	10.7878	0	8.48969	6.42018	0	6.94897	0	0	0	8.64383	0	4.39828	0	10.6515	2.67018	6.68984
P8	tomato	unclustered	0.796072	0.469188	10.3667	13.1776	6.80387	0	0	6.29804	0	8.65346	6.64834	5.49636	1.70065	3.04861	6.69081	7.40594	9.56803	8.55379	7.8952	8.71961	0	0	0	0	8.9528	0	2.71327	0	0	0	0	10.4181	0	8.22938	6.44982	0	0	0	0	7.10945	8.01745	0	0	0	11.0041	8.64569	6.80957
P8	tomato	unclustered	0.622013	-1.33849	10.8803	11.8932	0	0	5.80063	8.19001	0	10.0194	8.22991	6.65633	0	0	7.84434	8.69981	6.81525	10.2334	0	8.0952	0	0	4.15834	0	8.43499	0	4.64782	6.75055	0	0	0	9.95913	0	8.87673	0	6.12158	8.68601	0	0	8.73533	7.30862	0	0	0	10.7657	7.5717	0
P8	tomato	unclustered	0.732444	-1.33082	10.0426	11.6231	2.76962	0	0	8.77385	5.49819	10.5521	8.97743	6.32274	4.4792	0	6.14332	8.91308	8.64411	9.44526	0	8.17892	0	0	0	1.4792	7.87076	0	0	0	0	0	5.52128	9.57643	0	9.21905	8.88689	6.32855	7.55629	4.03742	0	6.45546	8.21753	0	0	0	10.2576	5.92934	2.21246
P8	tomato	unclustered	0.529455	0.734909	11.8049	12.6707	0	0	0	6.17021	0	9.87633	6.66376	0	5.47473	6.58682	5.66482	9.03392	7.17733	10.8135	0	10.4617	0	0	0	7.08412	8.8698	6.48761	0	0	0	0	0	10.1377	0	10.5819	7.4997	0	7.94295	0	0	5.63976	8.69443	0	5.57371	0	11.1403	6.17487	2.57032
P8	tomato	unclustered	0.303223	2.58476	12.333	13.5684	6.31178	6.367	0	6.58276	0	8.20169	0	6.69763	6.51754	0	7.248	0	7.30862	8.79042	0	8.69271	0	0	0	1.73024	6.39751	10.4193	0	0	0	0	0	6.06183	0	6.39568	0	0	0	0	0	0	6.41784	0	5.68601	0	9.82976	0	7.27978
P8	tomato	unclustered	0.539083	-1.46206	11.1298	13.034	0	7.52221	0	6.92107	1.21968	11.4592	8.53145	7.19844	6.358	0	8.49135	9.62126	7.98954	10.0555	0	9.28095	0	0	0	0	7.89358	0	6.57342	5.97602	0	0	0	10.3724	0.679908	10.2883	9.27415	0	7.85056	5.83693	5.87169	8.51813	8.76448	0	0	0.960033	11.3557	8.59939	1.17842
P8	tomato	unclustered	3.13483	-3.86316	11.4818	13.0497	0	0	0	5.96255	0	8.83692	0	7.15694	6.29652	5.1628	0	9.14285	6.30365	0	0	7.59032	0	0	3.96083	0	8.42574	0	0	0	0	0	0	9.06231	9.72825	8.47709	6.04987	0	7.23645	0	7.64286	0	0	0	5.33755	0	11.6891	0	1.88637
P8	tomato	unclustered	-1.84609	-1.54767	12.4741	12.8101	6.85614	7.47219	0	8.75019	3.04073	9.33321	7.32539	7.03603	6.93049	5.07735	6.26178	8.5998	3.82534	9.48962	0	8.79567	5.15522	4.94248	0	0	10.9458	0	5.09549	0	0	6.53962	5.53247	10.1932	6.39959	9.49465	7.96959	5.66322	6.1736	3.34761	4.4696	8.10953	6.50449	6.61571	0	0	11.88	7.30862	0.918283
P8	tomato	unclustered	0.48364	1.40544	11.722	12.0521	8.01851	0	0	8.10957	0	8.33796	0	0	0	0	6.25678	0	6.02411	6.81849	0	8.85709	5.51622	0	0	0	8.79204	0	0	0	0	0	5.19674	9.20988	0	0	0	0	8.43614	0	0	0	6.61883	0	3.44871	0	10.3342	7.78557	0
P8	tomato	unclustered	0.364372	1.59685	12.0552	12.6879	0	0	0	6.22309	0	8.23919	6.43015	7.36733	0	5.79365	1.68711	0	7.25359	10.0247	0	9.29842	0	0	0	0	7.623	5.52031	0	0	0	0	0	9.36271	0	8.68062	0	0	8.92703	0	0	0	0	5.646	0	2.27181	10.8407	6.2423	3.81353
P8	tomato	unclustered	-2.03296	-2.40817	11.3009	12.8832	5.07336	5.15155	5.40647	9.26022	7.25829	10.0167	6.83663	7.33874	5.59314	6.41841	7.88035	8.45408	7.257	8.01785	0	8.45735	4.30163	4.92389	0	0	8.25034	6.71071	4.42342	5.31387	0	0	0	9.90582	0	7.97049	8.61088	4.75973	0	5.26093	5.99126	7.33174	7.88055	6.60542	5.97496	1.59649	10.0353	7.41464	0.150478
P8	tomato	unclustered	1.20742	2.44039	12.3295	14.698	0	0	0	0	7.29104	7.86471	2.43669	10.0689	0	0	5.76245	0	5.04862	3.73022	0	7.99161	0	0	5.23743	0	11.0366	0	7.38101	7.3262	0	0	0	9.31069	7.45909	8.30248	3.63082	0	0	0	0	3.16059	3.14724	0	0	0	9.46467	3.95229	2.61339
P8	tomato	unclustered	-1.00882	2.32948	13.3803	12.7182	7.25134	0	8.65041	7.40828	6.60953	8.40053	5.54303	6.86411	4.61457	5.86904	10.548	0	6.80307	9.87983	0	10.3306	0	0	2.31694	5.62411	9.44126	10.4723	6.153	0	0	0	4.69698	10.1687	0	9.34557	6.61199	0	6.62055	5.70173	4.34141	0	6.67865	0	0	3.02696	9.57996	7.17522	9.11015
P8	tomato	unclustered	0.330158	1.97638	10.7451	12.2219	6.20219	6.61059	0	6.35065	0	7.30862	5.36997	7.93376	0	0	0	0	8.16441	11.061	0	9.90434	0	0	0	0	8.63927	0	0	0	0	0	0	9.67527	0	8.53878	6.13181	0	8.36938	0	0	0	7.14405	0	0	0	10.6095	6.29195	2.74836
P8	tomato	unclustered	0.784442	1.88809	11.3846	10.4881	6.38635	0	0	6.9259	0	7.16421	5.14963	0	5.58251	0	0	7.45303	6.63007	9.4038	0	9.40011	0	0	0	0	9.38288	5.8248	6.45666	0	0	6.11581	0	9.8372	0	9.26898	0	0	0	0	0	0	6.17632	0	0	0	9.7558	0	1.58541
P8	tomato	unclustered	-5.73724	-0.708207	10.4576	12.3183	9.05368	8.17496	0	7.64543	7.32197	8.9636	7.56194	7.51335	5.71845	0	8.10975	8.9447	5.43944	0	0	8.58495	6.03212	5.64747	3.33609	7.0834	9.21992	6.4946	3.76103	0	4.96806	8.638	0	7.60212	8.49743	8.07109	5.42086	0	6.874	3.57494	0	0	6.47392	0	7.44642	0	10.8399	7.96131	3.90774
P8	tomato	unclustered	-0.023579	2.41328	12.4253	12.9713	6.04639	5.7545	0	6.13522	0	8.83027	0	7.86916	0	4.13302	5.72626	0	7.35525	8.15215	0	9.52514	0	0	0	0	8.7053	8.51798	6.37013	0	0	6.34391	0	9.43666	0	7.08944	0	0	8.44847	0	0	0	7.0195	0	3.41614	0	10.2511	6.18611	7.1143
P8	tomato	unclustered	-0.0715505	2.32436	11.6492	12.648	0	6.12662	0	7.20946	0	6.63943	5.35147	8.44771	6.36534	4.97168	5.44274	0	6.9892	8.05673	0	7.90446	0	0	0	0	7.63365	6.59451	0	0	0	0	0	9.99946	0	8.08549	0	0	0	0	0	0	7.41869	0	0	0	9.71432	6.0488	5.31361
P8	tomato	unclustered	-3.0184	-4.98677	11.8895	13.3906	0	0	0	6.11357	0	10.6676	5.64316	7.30862	6.43771	5.6103	3.93703	8.04873	7.28148	0	0	7.41407	0	0	0	0	9.11637	0	7.54167	0	0	0	0	11.4556	0	0	8.29444	0	6.56377	0	7.01637	0	8.21241	7.38717	0	0	10.6219	0	0
P8	tomato	unclustered	0.662998	0.521208	11.3694	11.502	0	0	0	5.80744	0	9.40793	7.9759	1.6426	6.17021	5.27322	5.8077	9.16011	8.51667	9.97613	0	8.98366	0	0	0	0	8.52744	0	0	0	0	0	5.16956	10.2026	0	8.35244	5.62537	0	6.98866	0	0	7.33419	7.21306	0	0	2.5425	11.2588	6.62993	0
P8	tomato	unclustered	0.590416	-1.44766	10.7317	13.5816	0	5.59557	0	7.56788	0	10.5467	8.94808	8.37358	0	5.6515	7.93468	8.80181	7.2622	9.66303	0	8.30464	0	0	3.92343	0	8.03812	4.69001	5.30412	5.56375	0	0	0	10.4104	7.25314	10.0361	7.35504	6.40077	7.67829	5.92499	5.58406	8.55674	9.2689	0	5.28119	0.696576	10.6358	6.10108	0
P8	tomato	unclustered	-0.98523	3.21281	12.4778	13.7896	0	6.89611	8.39905	6.48253	7.0519	9.09936	7.30862	9.35268	5.66974	6.36377	9.70742	0	7.04687	8.99722	0	7.01585	0	0	3.35439	0	7.26166	6.58203	0	0	0	0	0	9.65302	0	6.1718	0	0	0	0	0	0	0	0	5.96355	3.78837	8.58732	6.99078	5.61749
P8	tomato	unclustered	0.375161	-0.471674	10.6397	9.86683	0	0	0	8.08548	0	7.80879	5.22311	0	0	0	6.57872	8.45895	3.08054	8.53106	0	8.08113	0	0	0	0	8.14901	0	0	0	0	0	0	7.30862	0	8.45919	0	0	5.04356	0	0	6.30096	5.15126	0	0	0	10.0652	0	1.14432
P8	tomato	unclustered	-2.60232	-0.711041	11.8114	12.4176	9.69274	6.4729	6.78072	0	4.4802	8.52173	0	7.26623	4.73827	3.53367	7.02078	0	6.50991	5.55552	0	7.99003	6.11252	0	4.10214	4.53331	10.4413	7.96713	5.31868	0	0	7.47726	0	9.46282	6.84395	7.26699	4.96819	0	7.48908	0	0	0	0	0	8.41108	2.05084	8.36201	6.63317	6.49599
P8	tomato	unclustered	-3.25832	-4.8753	10.8124	14.0015	0	6.79123	0	0	4.27465	9.64429	4.4604	9.47026	4.52359	6.82846	4.70066	8.52298	6.6435	0	0	8.47335	0	0	0	0	8.55379	0	7.73651	0	4.17182	0	0	9.61134	0	7.0306	0	0	0	3.78129	4.82185	0.615365	7.78971	6.84164	6.73989	1.72385	10.6265	6.23675	0.530939
P8	tomato	unclustered	0.448481	0.316239	11.5035	12.9022	7.55571	5.86611	0	0	0	8.94356	5.18527	8.68274	5.19749	5.45959	3.60579	8.54255	7.68468	7.20199	0	9.7827	0	0	4.23765	0.638511	8.60747	0	2.86363	0	0	0	5.11695	9.69833	0	7.21919	7.01075	0	7.47954	0	6.75249	0	7.88953	0	4.54265	2.58975	11.4423	5.91749	0.895383
P8	tomato	unclustered	-1.82161	-3.54855	9.85933	12.0784	5.73503	6.7228	0	9.64031	0	10.1062	9.57233	6.70899	3.97329	0	6.90948	9.11602	7.80824	9.06756	0	8.44016	5.96732	0	0	0	7.74097	0	0	6.99296	0	0	0	10.8045	0	8.56599	9.17174	5.09208	8.2951	6.13538	6.7776	8.74465	8.48195	6.67133	0	0	10.992	7.87762	1.86891
P8	tomato	unclustered	0.577682	-1.44315	11.1328	12.3756	0	0	0	7.07214	0	11.0985	8.12874	6.69064	5.64836	7.72184	7.67078	9.43562	8.91539	9.22075	5.93678	8.70866	0	0	0	0	8.56496	0	0	5.97315	0	0	2.8173	10.2108	0	9.70462	8.06529	5.69033	7.1979	4.62979	6.85553	9.17163	8.93345	0	0	0	11.3922	6.98149	4.1315
P8	tomato	unclustered	3.18446	-3.89875	11.5807	10.8864	6.20694	0	6.17736	8.18547	0	7.37726	5.60205	0	5.16665	7.12455	0	9.5991	8.95475	0	2.24196	9.43138	0	0	0	0	9.18147	0	0	0	0	0	0	10.8412	8.61192	8.68511	9.01478	0	9.60057	6.41005	7.55215	6.48318	0	0	5.27609	0	11.3021	6.07529	0
P8	tomato	unclustered	-1.96243	-3.5995	10.6976	13.0773	0	0	0	8.75488	0	9.6807	8.07841	8.04357	5.74794	0	6.86001	9.22934	7.65776	8.36671	0	8.6114	4.64573	0	4.37677	0	7.15281	4.52403	6.88732	0	0	0	0	10.2807	0	8.00807	8.52074	4.99381	7.18228	3.80786	6.39958	8.40069	7.96327	8.20923	0	0	10.9118	0	4.24918
P8	tomato	unclustered	0.671776	-1.32696	9.86732	12.3876	6.38079	0	0	8.64078	0	10.5708	6.76379	7.95168	0.864108	0	8.1926	9.04142	8.78414	9.8392	0	8.60892	0	0	0	0	7.67933	0	7.45577	0	0	0	4.59782	10.5702	0	9.44975	7.86102	5.49142	7.57474	5.38912	0	8.51094	7.80457	0	0	0	10.2183	5.40714	0
P8	tomato	unclustered	0.785975	-0.942246	9.9436	11.0867	7.28097	5.93298	0	0	0	10.3556	7.63951	2.09794	6.42433	7.6536	7.46135	8.58761	9.33967	10.2422	0	9.67059	0	5.71204	0	0	8.11418	0	1.19249	5.66391	0	0	5.00741	9.84234	0	9.70316	7.4483	0	7.14856	4.89565	5.09092	8.19423	6.50777	0	0	0	11.2391	7.30862	0
P8	tomato	unclustered	-2.01835	-3.39017	10.3705	12.7197	5.11642	0	7.10444	8.01828	6.86345	8.89984	7.73981	7.50514	4.78984	4.1783	5.21759	7.44124	6.60692	7.20025	0	6.433	0	0	0	0	7.98731	0	0	6.90909	0	0	0	10.152	2.6922	8.17953	7.91325	5.5728	7.71879	3.7307	7.63922	8.36969	6.98425	7.77818	5.80049	2.11621	11.1277	7.06111	0
P8	tomato	unclustered	-3.06332	-4.60819	10.6244	12.5308	0	5.99187	0	8.30985	7.19386	9.55714	8.93955	6.68692	5.93462	4.49206	0	8.47415	7.62901	7.5818	0	7.31828	6.31937	5.48191	0	0	8.93537	0	4.19393	0	0	0	0	11.0063	0	5.02313	8.9675	0	7.30204	3.06053	6.21405	6.9269	9.409	9.19881	0	0	10.3205	7.85558	0
P8	tomato	unclustered	-0.0161182	2.86689	12.6447	12.2202	6.20259	6.39988	0	8.51654	0	8.36588	0	0	0	6.91213	7.45	0	7.06455	7.7944	0	10.1348	0	0	4.48276	0	7.71405	8.90232	0	0	0	0	6.27658	9.5062	0	7.29077	0	0	6.90148	4.71122	0	0	2.33482	0	2.29806	2.1475	10.3131	5.97305	7.24604
P8	tomato	unclustered	-1.97315	-3.50631	9.6314	11.1063	0	6.53267	6.06741	5.83299	0	9.1034	7.82164	0	4.84158	0	7.48115	9.38609	8.58089	8.79251	6.48571	8.53938	5.14149	0	4.62922	0	8.02583	0	0	7.34111	0	0	6.96083	11.1618	0	9.68463	6.13617	5.93425	8.48999	4.95098	6.43437	7.43041	7.95409	0	0	0	10.854	0	0
P8	tomato	unclustered	0.0356959	3.38221	11.798	12.8719	7.07717	5.76772	0	0	0	6.67488	0	0	7.30862	0	6.50402	0	7.04406	7.22363	0	7.83073	0	0	0	7.93116	8.42817	8.28727	6.05847	0	0	0	0	10.2153	0	9.05182	5.48916	0	8.24372	0	0	4.41505	0	0	6.33752	2.42216	8.91433	5.89363	6.32108
P8	tomato	unclustered	0.169479	2.59983	12.2875	12.9363	7.6803	0	0	6.55787	0	9.21759	6.91065	8.04669	6.0444	0	6.50898	0	6.46254	5.87581	0	7.84159	0	0	4.97536	0	7.90254	10.5858	0	0	0	0	0	7.66521	0	6.86157	0	0	0	0	0	0	0	0	0	0	9.5475	6.67955	9.56429
P8	tomato	unclustered	1.02769	0.607165	12.0412	14.7169	0	0	0	0	0	10.6918	7.4329	10.3095	6.70893	0	6.84754	0	6.60706	11.283	3.07037	9.45709	0	0	0	0	9.27094	5.43219	5.12119	0	0	0	4.89183	10.7248	7.30862	9.43786	0	0	7.3503	0	0	6.80015	5.53666	0	6.28618	0	11.3195	6.37389	1.94445
P8	tomato	unclustered	-1.08122	2.4003	12.0624	13.3814	6.32218	0	7.05404	0	0	8.22954	4.85528	8.21049	6.82365	5.48152	10.0103	0	7.28712	7.03851	0	7.50188	0	0	0	0	7.64206	10.3811	6.96772	0	0	0	0	6.49919	0	6.36641	0	0	7.84835	0	0	0	7.2511	0	6.67034	0	9.15439	6.26535	8.65796
P8	tomato	unclustered	-1.15682	2.1986	12.5577	13.7139	6.6842	5.77737	0	7.143	0	8.99624	6.81129	5.98245	5.07297	4.92417	6.33229	0	8.18099	9.18148	0	9.03038	0	0	0	5.84958	8.68446	8.13052	5.75283	0	0	0	0	10.5935	7.30862	9.85197	6.53608	5.4802	8.76428	0	0	6.65879	7.6213	0	6.22827	4.07329	11.3382	5.807	6.83718
P8	tomato	unclustered	-0.311743	1.18867	12.3965	12.2684	6.98132	0	0	6.39306	6.04976	7.98374	5.00027	1.01771	6.8568	0	6.69755	7.9505	7.22133	8.78046	0	9.18393	0	0	3.08032	0	8.93534	6.99581	5.78085	0	0	0	0	10.6269	0	10.0558	0	0	9.00324	0	6.94019	7.55874	8.80237	0	0	0	11.2098	6.2935	4.3386
P8	tomato	unclustered	0.803033	-1.14205	10.054	11.0315	0	0	0	8.44333	0	10.5622	8.38497	0	6.42728	4.92659	8.11004	9.86278	8.3664	9.27549	0	8.56204	0	5.81154	0	0	8.94466	5.44927	0	7.06391	0	0	0	10.2881	0	9.89378	8.11185	7.41594	0	5.00544	0	8.1065	6.6802	0	0	0	9.99118	7.30862	0.917693
P12	tomato	unclustered	0.830504	1.98218	10.5165	8.70593	6.19635	0	0	5.72773	5.14356	6.96672	3.89462	4.46135	5.00294	0	0	7.66034	7.15212	7.1096	4.80513	8.99373	0	0	0	0	7.88938	5.70871	0	0	0	0	4.31312	8.50708	0	8.04232	0	0	0	3.48427	0	0	6.38024	0	0	0	8.9957	0	5.06235
P12	tomato	unclustered	0.223133	-0.73083	10.019	11.4915	0	0	0	7.31326	0	9.33851	5.25262	6.99271	0	5.31546	0	8.11396	7.94368	7.97167	0	8.90418	0	0	0	0	7.11441	0	5.8426	0	0	0	0	8.7893	0	7.64784	6.90714	0	10.6967	0	0	0	6.7769	0	0.879815	0	9.83702	5.16936	0
P12	tomato	unclustered	-0.503846	0.326819	11.2311	11.9772	4.80265	0	5.97308	7.39478	5.87387	7.83119	5.76167	5.32924	6.20267	4.01139	7.29982	7.82193	7.26364	7.15516	5.1255	8.13587	0	0	0	0	7.97247	8.37277	4.75587	0	0	0	0	8.03341	0	6.90216	7.4524	0	9.41438	4.14482	4.30817	4.16345	0	0	3.81413	0	8.11951	6.42921	7.38918
P12	tomato	unclustered	-0.565495	0.82425	11.4055	11.5339	5.301	5.5667	0	5.39322	6.05162	7.71869	6.40555	6.15548	4.72461	6.20635	6.25955	8.47309	7.18799	0	5.65445	9.02234	0	0	0	0	9.22802	0	0	0	0	0	0	8.7488	0	6.49637	0	4.80244	0	0	0	0	6.4687	0	0	0	10.3727	7.40238	0
P12	tomato	unclustered	-1.43744	-3.81987	11.062	11.2932	6.42158	6.19574	0	8.67636	6.8714	7.66433	8.84031	5.88615	6.57378	3.61271	5.81904	8.66548	8.23361	0	3.60236	8.30399	3.55786	0.129323	0	0	8.65954	0	5.16985	0	0	0	0	11.0012	0	4.55148	7.95188	4.64447	9.10062	4.91134	6.79581	7.87593	5.42236	8.27988	0	0	10.7008	6.50349	0
P12	tomato	unclustered	1.64383	2.83934	10.3469	11.8058	0	7.41953	2.63481	0	0	7.52804	0	5.68492	0	0	0	0	7.95505	0	6.77565	6.80463	0	0	0	6.5211	5.64773	8.14997	0	0	0	0	0	6.77816	0	6.72365	0	0	0	4.52568	0	0	4.96157	0	0	0	8.14245	7.46108	6.0009
P12	tomato	unclustered	0.644086	-0.881183	10.4857	11.6236	0	5.96174	0	7.55253	0	9.63603	5.17003	6.50355	4.32142	4.58979	7.07279	9.49757	7.6234	9.31951	2.78958	8.92076	0	5.33036	0	0	7.7883	0	0	0	0	0	0	9.04872	7.76902	9.00311	6.46513	0	10.9368	4.50294	5.19186	6.00785	8.52459	0	0.611481	0	9.78083	4.86203	0
P12	tomato	unclustered	-1.15132	-1.26831	11.921	12.9897	6.11777	5.88404	0	10.3108	4.74503	9.31056	10.4106	5.8073	6.62502	5.1984	7.09702	10.1615	8.19936	8.50243	11.1578	9.88055	0.992609	6.46591	0	3.77713	7.67352	4.69759	3.71314	6.52111	0	0	0	9.4775	4.64454	8.80043	9.91407	7.62607	8.96473	6.23416	3.7023	7.52141	4.95834	0	6.60537	0.388436	10.0019	9.60642	0
P12	tomato	unclustered	-0.999163	-1.21886	11.2463	14.0033	0	5.13649	0	7.96466	4.26545	9.54441	7.43568	8.6213	6.03439	4.74539	7.10882	8.42563	7.81233	8.17988	6.79645	7.86272	2.79748	0	0	1.97993	6.67495	3.59201	7.29794	5.37397	2.81568	4.25571	3.33127	8.68611	0	8.47172	8.29588	6.97015	9.24079	3.08861	5.36978	7.23645	6.36017	0	4.62101	4.32009	10.4617	6.81601	0
P12	tomato	unclustered	0.490745	-0.364098	11.5888	11.8441	0	0	0	6.59946	0	8.8229	0	6.74773	6.18207	4.73602	0	9.17015	8.16765	9.40947	0	9.75648	0	0	0	0	8.11333	0	0	0	0	0	6.03988	9.08261	0	8.49076	0	5.58179	9.91378	4.91893	5.70495	5.27153	5.68018	0	0	3.57159	9.9236	5.99567	0
P12	tomato	unclustered	0.304421	-1.27626	9.94607	12.0383	6.73446	0	0	8.3212	5.33082	9.92968	7.4252	6.54128	4.92873	4.56799	7.6229	10.3343	9.55815	9.43354	6.75451	8.52172	0	6.12537	0	3.6284	8.12803	0	0	5.70771	0	0	0	9.5571	0	8.76755	8.27886	6.63345	10.0915	0	0	8.11284	6.31539	0	0	0	10.5378	5.61851	0
P12	tomato	unclustered	-2.46541	-5.94258	11.9509	11.6995	5.18586	6.6284	0	5.33262	0	7.59241	0	3.93163	5.86264	0	6.30829	8.5903	7.04683	6.38579	0	7.93532	0	0	0	4.75211	9.80459	5.0313	4.615	0	4.70108	5.1886	0	8.6969	0	0	5.69879	0	0	5.36792	5.59477	0	6.23148	6.80128	0	0.822267	10.1065	0	1.73125
P12	tomato	unclustered	1.28713	-0.692263	8.71649	11.5632	0	5.76393	8.15201	9.04629	0	5.57813	8.69009	6.1233	4.37329	0	6.78538	9.92065	8.42809	9.36437	4.0525	8.25704	0	4.34895	0	0	7.63491	0	5.53503	0	0	0	2.36489	9.25958	0	8.96472	6.24221	0	0	6.52094	0	7.29326	7.10819	0	0	1.39044	9.25417	5.24444	0
P12	tomato	unclustered	-0.0853548	0.10047	11.4198	11.3695	0	0	0	5.63087	0	8.62178	0	5.74223	6.99638	4.8853	6.55062	9.19889	0	8.13506	0.565878	10.0403	0	0	0	0	7.90194	6.17716	0	0	0	0	4.87419	9.06222	0	8.5084	0	0	9.95193	0	0	0	4.88819	0	4.21974	0	9.56744	5.61237	0
P12	tomato	unclustered	-0.84224	-0.407845	12.0274	12.9266	5.11083	5.8551	6.74785	6.60108	4.99749	8.47157	4.97421	7.38185	5.75728	3.92712	4.28981	9.59207	7.0506	9.15228	0	9.23534	0	2.51858	0	4.2825	8.58169	5.45901	5.59419	4.97238	0	7.68364	3.1204	8.90657	0.391603	8.32272	5.71051	6.38612	10.5687	4.00893	0	6.1894	5.5965	0	5.37931	1.67545	9.86687	7.16365	-0.0957613
P12	tomato	unclustered	-0.7517	-1.11549	9.91567	11.7434	6.27139	5.78217	0	8.40252	0	8.52918	8.40043	7.00939	4.65509	3.7494	6.36025	9.403	7.66187	8.76835	0	8.05972	0	6.89596	0	0	7.24426	2.86683	0	0	0	0	0	8.31121	0	6.8322	6.1728	5.0767	10.5952	5.12732	0	7.58341	7.16102	0	0	0	9.65235	6.30523	0
P12	tomato	unclustered	2.62927	2.79205	11.3732	14.1127	0	0	0	5.80669	0	8.1638	0	9.55146	0	0	4.55101	7.97902	8.21109	0	0	5.62482	0	6.7769	0	5.9156	0	5.33358	8.13088	6.07957	0	0	4.69733	7.3006	6.48899	0	0	5.57727	0	0	5.54218	0	0	0	6.97557	5.0161	8.15483	5.94228	0
P12	tomato	unclustered	-0.607842	-1.19737	10.2745	10.98	5.03123	5.20223	0	8.68705	5.75391	8.92985	8.42575	0	6.41769	3.92462	5.78382	9.1649	7.36844	9.20786	6.73712	8.56596	0	4.97691	0	5.68567	7.70784	0	0	5.80734	0	0	0	9.76909	0	8.05248	8.19725	6.90384	9.87824	4.96775	6.12402	7.25436	8.15545	0	4.20467	1.74867	9.54229	6.92262	0
P12	tomato	unclustered	0.168391	-0.0147717	11.3661	10.3565	0	7.09435	0	7.58959	0	8.78357	0	0.78799	5.39224	0	6.39096	0	8.67668	8.83095	0	9.11657	0	5.49469	0	4.03471	7.59598	6.57729	0	0	0	0	6.43671	9.34236	5.90455	0	6.85449	0	10.1915	5.23409	0	6.69932	0	0	0	0	9.95927	6.91772	0
P12	tomato	unclustered	-0.20687	3.31676	11.0808	11.8595	7.01728	5.96004	0	0	0	6.57122	4.58084	6.62438	6.32359	0	8.28043	0	7.55034	7.88045	5.02647	6.20265	0	2.35452	0	7.1302	6.80475	7.22416	0	0	0	5.05175	0	8.68889	0	8.20169	6.51548	0	9.53805	3.71354	5.3255	0	7.18362	0	0	0	8.51071	0	4.93633
P12	tomato	unclustered	-1.18899	-0.432449	10.88	12.1453	5.2896	6.24458	7.94274	4.36045	5.06891	8.29546	0	7.34085	6.70261	0	9.27872	0	6.81578	8.22156	2.64621	9.04223	0	5.37347	0	0	4.22013	7.75021	4.6991	0	0	5.28523	0	8.1741	0	0	5.02174	5.33801	10.7643	0	0	4.63505	6.4923	0	6.55499	2.79382	10.1099	4.24513	0
P12	tomato	unclustered	0.791372	2.03955	10.416	11.6195	0	0	0	5.52528	0	6.707	4.94112	0	4.84201	0	2.63031	0	7.9	8.72698	0	9.19391	0	0	0	0	7.96937	4.59465	0	0	0	0	0	8.85328	0	9.35251	0	0	0	0	0	0	5.40938	0	0	0	9.52014	0	2.51744
P12	tomato	unclustered	-0.167026	-1.21058	8.87411	11.5556	0	6.32002	0	8.30618	0	7.91382	7.01919	6.51061	4.64083	0	6.64255	9.98492	8.68439	9.44861	6.24781	8.75155	0	0	0	3.71751	5.1421	0	5.91257	0	0	0	0	8.97685	0	8.94799	6.79909	6.5323	0	3.63924	0	6.35442	6.82515	0	1.49396	2.77887	9.6542	5.20358	0
P12	tomato	unclustered	-2.17936	-4.36837	10.2005	9.93917	0	0	0	6.77424	0	9.5868	6.57721	0	5.20358	0	4.80137	9.05665	7.29405	7.51901	0	7.20012	0	0	0	0	7.88292	4.65116	0	0	0	0	0	10.9246	0	6.59182	5.14607	0	0	0	5.52108	0	7.89405	7.48368	0	0	9.90551	5.38465	0
P12	tomato	unclustered	-0.186645	1.7224	11.5153	11.7579	6.32251	6.05779	0	0	6.47497	8.12901	7.1351	6.22897	5.42164	0	4.73872	7.06131	7.30091	7.88724	3.59625	8.06155	0	0.205088	0	3.25383	7.84564	4.32619	5.36624	0	0	0	0	9.00409	0	8.27013	6.28869	0	9.37552	0	0	0	7.19914	0	0	2.31494	8.63765	0	0.642313
P12	tomato	unclustered	-1.32477	-1.56721	11.0803	12.0013	4.45305	5.49751	0	9.05019	7.08162	8.25665	8.9423	6.66165	6.76123	5.49619	0	8.71621	9.21851	3.31111	5.79981	7.24105	6.71877	6.46569	0	3.81879	7.81613	5.89902	3.23381	4.27917	0	4.79107	0	10.8463	5.23613	6.93661	6.78907	4.29313	9.13946	5.02753	7.17369	5.53968	8.13676	7.56234	5.80513	0.334659	10.4195	7.01933	0
P12	tomato	unclustered	-1.66694	-2.19637	10.7507	11.4296	6.62575	5.14113	4.33586	6.96906	4.67608	7.82686	7.51787	0	5.64902	0	5.08003	8.75049	7.92621	8.21734	0	7.3606	0	4.4712	0	5.69389	7.50711	6.53205	0	5.90074	0	0	0	10.6423	0	7.43462	7.34097	5.7113	6.82933	6.27411	5.63232	5.94253	5.42544	6.99952	5.42734	1.51204	10.067	6.94107	0
P12	tomato	unclustered	-1.01835	-1.17563	11.2754	12.2416	6.14773	5.81277	5.83458	8.03518	0	8.98856	7.14707	7.22256	5.65874	0	6.44842	9.38336	8.72519	8.36656	6.3653	7.90978	4.74364	6.90371	0	0	6.78276	3.85226	4.95389	7.32023	0	0	3.81848	9.48312	6.34561	9.06205	8.05484	6.73732	10.4939	0	4.91398	6.8279	6.96608	0	6.09743	1.09243	10.5091	7.41936	0
P12	tomato	unclustered	0.552958	2.0999	12.156	11.6773	4.3722	0	0	6.36092	5.48276	8.18392	0	0	5.89468	0	6.19331	0	7.12739	6.03681	0	7.36531	0	0	0	0	8.2009	9.51486	0	0	0	0	5.13691	8.03726	0	8.1791	0	0	0	0	0	0	6.70424	0	0	0	9.21468	5.52255	5.12859
P12	tomato	unclustered	-1.17897	-0.68602	11.4004	11.7967	6.65434	6.12268	6.68286	7.09069	4.72844	8.46335	6.87935	4.8192	6.38694	0	7.82371	8.44462	6.70381	6.2745	0	8.38334	6.00461	6.11627	0	0	8.25258	9.35819	4.76687	5.71398	0	4.92912	0	8.70902	0	8.12207	6.81697	5.45983	10.1159	3.7394	4.43821	5.41957	6.87593	0	5.05188	0	9.90943	6.82398	5.68062
P12	tomato	unclustered	-0.458097	-0.0653107	10.9026	13.1289	0	5.27961	0	5.89026	4.18351	8.26031	6.03087	7.89393	6.32776	5.29355	5.82414	9.14057	7.62953	8.12268	6.46498	10.3013	0	0	0	0	8.46576	7.7508	6.16465	0	0	5.09293	5.08823	9.44124	0	8.71685	0	0	10.017	3.92815	0	0	5.92279	0	6.29652	3.51602	9.88327	5.28595	0
P12	tomato	unclustered	-1.40002	-1.37471	11.9271	12.4819	0	5.79262	0	8.16626	4.2333	8.39047	7.87692	6.36013	6.36487	0	4.51773	7.79319	7.37156	5.82883	0	9.173	4.9809	9.1102	0	6.91292	8.22527	0	3.97119	7.52819	2.63752	7.18416	5.17346	9.3683	4.8126	7.17826	7.5028	7.9036	8.09369	4.1269	4.72895	4.73519	5.01958	0	5.96764	1.69648	11.0738	7.52816	0
P12	tomato	unclustered	-0.27542	-0.699223	10.0359	11.1417	0	6.26113	0	7.6296	0	7.18844	6.94323	0	4.29879	0	3.54935	7.74361	7.86341	7.79169	7.08694	8.86119	0	0.335887	0	0	7.40539	4.00838	2.09791	0	0	0	0	9.05943	0	8.79041	6.2902	4.8813	9.18832	4.96338	0	4.57631	5.2908	0	0	2.33936	9.66016	5.24108	0
P12	tomato	unclustered	0.0115015	1.29306	11.2256	11.7435	5.87329	0	0	6.55417	5.95862	6.44294	6.59823	6.99237	6.64963	0	5.73937	7.88717	8.27279	6.02043	0	9.75103	0	2.21074	0	0	9.20267	6.62615	0	0	0	0	0	8.94766	3.33434	7.12187	5.68399	0	0	0	0	0	6.24422	0	0	0	11.1212	7.6161	0
P12	tomato	unclustered	-0.588682	-0.770563	11.1266	11.0064	5.99393	6.07978	5.66739	5.97358	0	7.41706	7.88243	0	0	0	5.78709	0	8.50948	7.21403	8.98457	5.76983	0	5.93121	0	6.21143	7.96207	5.33487	6.37953	6.03735	0	0	0	6.7769	0	7.6698	5.54166	5.69945	11.2673	4.63548	5.63173	6.49551	0	0	0	0	9.3417	6.94871	0
P12	tomato	unclustered	2.66596	1.96275	11.2584	10.7706	6.93239	0	0	0	0	6.32529	8.42152	0	6.58343	0	5.7086	0	8.25321	6.69949	10.189	8.91746	0	6.35886	0	0	8.66702	0	0	0	0	0	0	0	0	0	7.698	7.06517	0	5.38929	0	5.84708	0	0	0	0	8.25834	6.85432	0
P12	tomato	unclustered	-1.04379	-0.513574	11.1126	11.395	6.73341	5.67333	6.88463	6.17898	4.10272	7.55599	7.15881	5.96415	5.05725	0	8.67927	7.258	6.74533	8.11282	8.16773	7.66946	0	0	0	5.18254	6.80848	9.1907	0	0	2.25705	0.228746	0	7.81161	4.81242	7.44513	6.83439	3.98369	9.41894	5.11132	5.01886	5.85323	5.30695	0	5.32937	2.01497	9.37763	6.37716	5.86382
P12	tomato	unclustered	-0.778852	-0.438186	12.1231	12.0412	5.02939	0	0	6.91406	4.60971	8.69629	6.72335	4.68988	6.16131	3.79259	8.65461	7.53559	7.58428	7.60689	8.71389	8.38286	0	5.12404	0	6.70003	8.09524	8.80144	0	0	0	0	5.7733	7.90918	0	8.64003	5.31063	0	9.49029	3.69548	4.65568	4.81571	0	0	5.31288	0.544518	8.81602	6.6147	0
P12	gfp	unclustered	-0.855361	-1.37191	10.7651	15.3803	5.86793	6.49547	0	7.3769	6.8582	8.6603	7.60882	5.39612	5.98642	0	0	0	8.10067	0	7.50248	8.30211	5.39311	6.16575	0	5.75451	7.20842	0	6.53219	6.81402	0	0	0	8.09198	0	0	3.49472	5.24706	8.53816	4.58035	6.2884	6.74184	5.41594	0	5.04948	0	9.96299	0	0
P12	gfp	unclustered	-0.265511	-1.17309	10.5657	14.0373	5.8227	6.28707	0	8.84986	0	8.56151	7.69669	7.49867	5.96576	0	6.00207	9.85225	7.7734	8.32894	6.47232	7.47565	0	5.53188	0	0	7.28611	0	0	5.61097	0	0	0	9.20707	0	9.05916	8.06654	6.63542	0	5.41934	5.28101	0	5.48769	0	7.72723	2.44693	8.68464	5.76007	0
P12	gfp	unclustered	-1.52477	-1.39076	11.0183	12.7709	5.3841	5.26634	0	8.26885	5.55704	8.1613	9.50514	6.0775	6.52528	4.58466	5.14854	8.02084	7.37966	5.00989	9.33568	9.98123	7.04443	7.55981	0	3.43821	8.23978	0	3.42179	7.02233	4.55	6.49612	2.41869	10.5896	7.08395	9.25545	6.22968	6.37933	8.42801	7.75621	7.50201	6.79852	6.93179	0	7.40131	2.19283	11.6681	8.70015	0
P12	gfp	unclustered	-6.61266	-1.13665	9.4041	11.7933	0	0	0	7.24875	6.01573	7.54814	9.10556	5.94514	5.52242	0	4.21451	8.69924	4.5517	0	0	9.05827	5.30615	5.96043	0	0	7.52814	0	4.47082	0	3.36826	3.50272	0	8.58425	8.24387	8.55525	2.23423	0	7.79636	7.59711	0	5.67668	6.80083	0	0	0	9.9906	8.15347	0
P12	tomato	unclustered	-0.867147	3.16551	10.8134	14.1201	6.44205	0	7.37894	6.33683	6.99007	6.7769	6.61161	8.04339	5.80992	0	9.15163	0	6.90435	4.48346	0	7.54459	4.33566	5.79747	0	0	8.41936	8.50763	0	0	0	0	0	7.76076	0	7.46598	6.63837	0	0	0	0	0	0	5.74963	5.14949	0	9.15034	4.4956	0
P12	tomato	unclustered	0.924727	-0.789598	9.95306	11.8904	0	6.69535	0	8.13312	0	8.65295	7.4668	6.23524	4.27446	0	6.29636	8.95121	9.13345	10.0744	0	8.89027	0	0.360557	0	0	0	0	0	0	0	0	0	8.26862	0	8.87258	6.37201	3.73866	0	0	0	6.66621	8.45288	0	1.70279	0	8.77617	8.19561	0
P12	tomato	unclustered	0.836807	2.38754	10.2795	11.6844	5.38549	0	0	0	0	7.03494	5.22892	6.7769	0	5.23358	6.20277	0	0	0	0	6.62521	0	0	0	6.79848	8.04071	5.69961	0	0	0	0	0	7.83554	0	0	0	0	0	0	4.84706	0	8.65226	6.13473	0	1.85609	9.19164	0	0
P12	tomato	unclustered	2.44938	2.52091	10.985	12.1084	6.52715	0	6.61705	7.59323	0	7.62204	0	7.13764	0	0	6.10931	8.65396	8.95358	0	6.74098	7.61877	5.70127	7.45106	0	7.19678	6.64291	8.0146	0	0	0	0	0	7.15156	0	7.44051	0	3.36887	0	0	0	0	0	0	0	0	9.34483	0	4.88302
P12	tomato	unclustered	-0.58268	-0.94873	11.3251	13.4399	0	4.9845	5.19134	7.86738	0	9.24768	6.91948	7.70853	6.7769	5.20532	5.6336	9.09936	7.88318	8.83427	6.35475	8.04222	0	5.79291	0	4.86417	7.25394	4.18976	5.57721	5.32873	4.17155	0	0	8.7751	6.52018	6.11905	5.85313	0	8.24759	0	0	0	6.16125	0	6.22532	1.96411	10.0639	6.7838	0
P12	tomato	unclustered	-1.44112	-1.28138	12.1571	13.6777	0	5.64537	4.74049	7.31623	7.77418	6.20174	8.53304	8.02171	6.71867	3.69262	6.83513	6.84628	7.44605	5.65069	6.06115	8.73037	3.9313	5.46607	5.91479	5.5899	8.38632	8.30075	5.37008	5.29395	0	5.8165	4.39023	7.80339	6.56496	7.9874	5.53907	7.48918	6.8838	5.72658	3.24196	5.10744	6.1856	0	7.35265	0.762216	9.86812	8.64182	5.60511
P12	tomato	unclustered	-0.298259	0.550362	11.2591	12.4444	0	0	0	5.64412	0	7.50907	5.33248	7.72148	0	6.52494	6.46603	8.62202	8.20291	7.31479	0	9.29455	5.10656	5.49702	0	0	6.42072	8.1444	0	0	0	0	0	8.39848	0	9.23027	0	0	7.71451	0	0	0	0	0	4.95915	2.86248	9.9886	6.63278	6.93444
P12	tomato	unclustered	0.454079	2.67761	11.4374	11.4845	0	6.54181	0	5.55412	0	5.40301	6.7769	0	0	0	6.98651	0	7.88316	0	0	8.56914	0	5.30444	0	4.73838	5.50875	9.28867	0	0	0	0	0	8.9381	0	8.96007	0	0	0	0	0	0	7.45609	0	0	0	8.35461	5.57695	9.05381
P12	tomato	unclustered	-1.47838	-1.14109	11.9954	13.129	6.48009	0	0	8.37623	4.33532	9.08629	7.61388	5.55855	6.50822	6.16908	7.62144	8.35043	7.79233	7.95037	0	8.57552	0	6.75557	0	5.00645	7.76793	7.29033	4.98025	6.17451	3.66644	0	5.67126	9.29931	0	7.7694	7.23295	5.52922	7.56837	4.57232	4.60375	4.25209	4.75182	0	0	2.9546	10.7971	6.9593	6.72111
P12	tomato	unclustered	-2.18929	-3.79355	10.7305	13.7056	0	0	0	8.5799	0	8.47279	0	7.1774	0	0	6.08446	8.92543	7.34302	8.38162	0	0	0	4.88802	0	0	8.43982	0	6.95277	0	0	0	0	10.3617	0	6.83987	5.94257	5.7088	0	0	5.3319	6.89119	8.97362	7.86665	0	1.55877	10.8971	6.28775	0
P12	tomato	unclustered	0.4501	-1.28767	9.8589	11.4844	5.47921	0	0	9.6866	0	9.35251	7.78913	6.71038	4.67578	4.65805	7.55143	9.25372	9.01694	10.792	5.37689	8.9485	0	5.74373	0	5.36633	8.07807	0	0	0	0	0	0	9.3544	0	8.773	8.127	0	0	5.99193	0	0	6.76129	0	0	0	9.05103	6.41765	0
P12	tomato	unclustered	3.10304	2.24167	9.8388	13.806	0	0	6.74635	7.60915	0	6.3596	7.18834	7.74211	0	5.97326	0	0	8.71712	0	0	6.50057	0	6.69503	0	4.64894	6.48245	0	0	0	0	0	0	7.46539	0	6.93635	6.57705	6.42118	0	0	0	0	0	0	0	4.33033	9.70337	7.69946	0
P12	tomato	unclustered	-0.428518	-1.19531	11.9386	12.7119	7.74721	6.75406	0	6.57635	6.0962	0	6.43741	8.08098	5.93567	0	3.30906	7.66056	8.17461	6.16032	9.02155	5.66779	0	0	0	0	9.38444	0	7.04299	0	0	0	6.21705	8.76702	0	7.25694	5.77969	6.98349	0	4.84225	0	0	0	0	7.12801	0	9.27575	5.61778	0
P12	tomato	unclustered	0.737274	-0.451936	9.89124	9.17612	0	7.07062	0	6.7769	0	7.83413	6.22841	0	0	7.30709	0	8.99037	8.50815	8.72832	0	8.4886	0	0	0	0	6.80014	0	0	0	0	0	0	9.4644	0	8.46098	4.73781	5.17603	8.27976	0	4.26549	7.58003	0	0	0	0	8.63665	0	0
P12	tomato	unclustered	0.621427	-0.880009	9.81739	11.3507	0	0	0	7.98897	0	9.51053	0	5.59316	4.67348	4.44144	5.3568	9.18874	8.60298	8.76275	1.59138	9.28444	0	0	0	0	8.48614	4.93536	0	0	0	0	5.38939	9.51708	0	6.20737	7.88393	8.1916	7.766	0	0	6.77098	8.17162	0	0	0	9.81472	6.5977	2.60619
P12	tomato	unclustered	0.0528344	0.0521337	11.4357	11.5457	0	0	0.913192	5.77513	0	8.24987	0	5.91769	6.94222	6.56937	5.61463	9.61843	8.12742	8.59367	0	9.5363	0	0	0	0	7.38745	7.85757	4.33405	0	0	0	0	10.0639	0	9.79689	0	0	9.1629	0	4.69494	6.10033	6.61159	0	0	0	9.89331	0	5.74865
P12	tomato	unclustered	0.90542	2.36074	10.2337	11.5175	5.24816	0	0	0	5.04434	7.11252	4.67185	7.46824	5.73343	4.56831	2.672	0	7.54965	6.81887	0	8.12135	0	0	0	0	7.46555	0	0	0	0	0	0	7.71635	0	8.48413	0	0	0	0	5.26754	0	5.0346	0	0	0	8.79325	0	0
P12	tomato	unclustered	0.395244	-0.559922	11.5527	9.24789	0	0	0	7.11676	0	8.27079	8.22749	0	5.09723	0	6.50017	9.26886	6.94904	6.00403	0	9.74278	0	0	0	0	8.0543	7.95244	0	0	0	0	4.50151	9.15001	0	8.31087	6.66203	0	7.66962	4.90896	0	5.45866	5.70669	0	0	0	9.11478	6.07173	6.6901
P12	tomato	unclustered	0.158732	1.97806	10.5007	11.7427	5.0007	6.18904	4.48918	5.26644	0	6.37294	0	0	0	0	0.0967529	0	7.01868	7.70174	0	6.97057	0	0	0	0	6.84427	5.21553	4.77263	0	0	0	0	7.77451	0	8.48469	0	0	8.70147	0	0	5.63462	7.5838	0	0	0	7.80776	5.15758	2.911
P12	tomato	unclustered	2.54408	1.81425	10.9098	10.6836	6.16932	8.12856	0	6.42989	0	0	7.02651	0	6.29022	0	0	7.75117	7.65535	6.28401	0	0	0	0	0	0	11.4856	0	0	0	0	6.69981	0	8.59639	5.19063	6.65775	7.6435	0	0	0	0	5.47624	0	0	0	0	9.68852	0	0
P12	tomato	unclustered	-2.77915	-4.55047	9.19843	11.6421	0	0	0	6.0814	0	8.28957	7.18884	6.63741	5.32723	4.95169	5.20877	9.03593	8.00866	7.22682	0	7.6434	0	0	0	0	7.81494	0	5.64563	0	0	0	0	11.2153	0	5.51794	0	0	0	2.39113	5.73954	0	8.4665	6.43405	0	0	9.27789	5.72419	0
P12	tomato	unclustered	0.852285	1.24071	10.8454	12.6068	6.6785	0	0	6.66493	0	8.08033	6.81658	6.45977	5.01914	5.83594	5.18056	0	0	7.21593	0	9.33386	0	0	0	0	8.46992	8.4085	0	0	0	0	4.97181	9.85081	0	8.52999	5.69054	0	0	0	5.9396	5.43117	5.36568	0	5.18463	0	9.66393	0	0
P12	tomato	unclustered	-1.0996	-0.741197	11.7203	14.4688	6.15613	6.47629	5.60225	7.33072	0	9.21334	0	7.92775	5.80103	0	4.2209	0	5.01938	9.08007	0	9.97627	4.89864	6.78023	0	0	8.61185	5.61189	5.39963	4.86281	0	0	0	9.48583	0	8.99958	6.70209	5.45021	7.81307	5.89819	6.70414	0	8.39458	0	0	1.80724	11.2162	6.70523	0
P12	tomato	unclustered	-0.817229	2.70044	11.028	13.5823	6.46706	0	6.65427	4.88411	5.74006	7.39803	0	6.70109	0	4.66805	9.55974	0	6.7447	6.03547	0.134452	7.96727	0	6.93596	0	0	6.8091	9.97548	6.12721	0	5.33515	7.0789	0	7.20172	0	5.4215	0	0	7.74961	0	0	0	9.77679	0	4.51428	0	8.34257	5.70834	9.1633
P12	tomato	unclustered	-0.572708	0.34276	12.0694	13.1828	5.72748	6.01187	0	7.03059	4.73159	7.78524	6.57005	7.32351	6.23043	6.76668	6.4008	6.92172	6.67231	8.64953	0	9.96493	0	4.22378	0	2.29088	8.18908	7.78992	5.46477	0	0	0	3.5864	9.16358	0	9.08715	0	0	8.46803	3.81979	4.26934	4.14582	7.5095	0	6.03584	2.2925	10.1293	7.36069	7.05227
P12	tomato	unclustered	-0.881461	-0.774426	11.7684	12.1283	5.66374	7.01866	0	7.2008	0	8.35154	8.02691	6.38042	4.89171	6.30439	6.66383	9.28372	5.98606	8.6045	0	9.73494	5.20021	6.61045	0	0	7.228	5.66704	1.60219	5.71898	0	5.59997	0	8.99709	0	8.5783	6.22417	0	8.96028	4.67304	4.01683	0	8.23634	0	2.21916	0	10.3123	6.86241	0
P12	tomato	unclustered	2.69347	1.95784	10.6339	12.5585	7.87431	7.48735	0	6.86072	0	6.97257	5.45283	0	5.54572	0	0	0	0	0	6.30106	8.20174	5.44916	0	0	0	8.82725	0	0	0	0	0	0	6.78503	0	7.87196	7.58606	0	9.1009	6.34344	0	5.42656	0	5.76719	0	0	8.00234	0	0
P12	tomato	unclustered	-0.178338	-0.995512	10.1529	12.8787	0	0	0	6.68161	0	8.64847	6.71612	7.01796	5.15733	0	5.77875	8.61042	9.06855	8.66305	0	9.60201	0	0	5.49854	4.34279	8.35632	5.01228	0	0	0	5.77803	0	9.94384	6.61143	8.98035	6.26044	0	9.82276	0	4.35676	0	7.48343	0	5.50811	1.40912	9.79818	8.55975	0
P12	tomato	unclustered	-1.80498	-2.39423	9.96976	12.9098	5.98248	6.44699	0	9.17769	0	8.57526	8.49578	5.97615	5.83056	0	6.64054	9.52891	7.4426	7.86889	6.21124	7.81352	4.28432	6.80391	0	0	7.08506	0	3.2843	6.61862	0	0	4.03927	9.89655	0	7.69685	7.37938	5.5597	8.19782	5.11019	0	6.53233	4.55071	7.40465	0	0	10.347	10.4843	0
P12	tomato	unclustered	-0.296297	0.394278	11.911	13.1047	0	7.53344	0	5.93146	4.33936	7.88784	2.45646	8.25405	4.36524	5.41119	6.4229	6.42627	8.07052	9.13913	0	9.13678	0	5.39762	0	0	7.09824	8.20309	0	0	0	2.13103	6.56043	8.09825	0	9.46726	6.01598	5.88523	8.47595	0	0	0	6.3433	0	0	1.09102	10.0159	5.14319	7.54932
P12	tomato	unclustered	0.836469	-0.178236	11.0994	12.8907	0	6.34978	0	4.10112	5.23512	7.96247	6.32147	0	4.21486	0	0	7.79003	8.76174	8.97242	0	10.2502	0	0	0	0	8.65894	0	0	0	0	0	5.37996	8.79279	0	8.64245	0	0	0	0	5.61282	5.45318	0	0	0	0	10.0063	6.05611	0
P12	tomato	unclustered	-2.10231	-3.75932	10.2426	12.5252	5.61799	0	0	5.13208	0	9.01665	7.37331	0	0	0	0.435641	8.38743	7.73623	0	6.87716	7.36257	0	5.56094	0	0.723908	7.53203	4.9079	0	0	0	5.90608	0	10.0987	0	0	6.27401	5.19508	0	0	5.13888	0	8.17974	6.44456	0	1.91979	10.2067	6.47393	0
P12	tomato	unclustered	-0.411972	2.47094	11.2528	12.6736	5.71806	6.94876	0.870176	5.93062	0	6.69027	6.20185	7.78196	5.07393	4.76983	6.11985	0	0	5.9203	5.43613	7.25164	0	0	0	4.05349	7.76942	7.48011	0	0	0	0	4.86416	8.5618	0	8.17304	5.46091	0	9.04237	0	0	0	7.92295	0	0	2.42508	8.74555	6.78883	7.04492
P12	tomato	unclustered	-1.56184	-1.3827	11.8473	12.8597	7.20723	5.71424	4.96147	8.65556	6.958	8.33821	9.50065	6.32372	6.98995	3.38465	5.14625	8.80783	7.84924	6.57244	0	9.12596	5.00986	6.98838	5.42392	5.55568	8.95511	6.09336	4.85627	7.48456	2.89325	6.43017	4.15237	10.4066	6.49757	8.96744	8.83458	7.79173	7.42654	5.6011	5.11993	6.4964	5.99484	4.27207	6.33249	2.87381	11.1064	8.26847	0
P12	tomato	unclustered	-1.57865	-1.33103	11.3539	11.8862	5.91733	5.59043	0	8.3668	5.76799	8.80651	8.80952	6.55754	6.35658	3.72748	6.43126	8.6384	7.7152	6.38256	0	9.24741	6.20751	7.78023	5.29057	5.76023	8.66375	5.75147	4.07957	7.1878	0	6.14687	5.31679	10.2531	6.26159	8.25153	7.94176	6.97223	6.9197	5.9048	4.76718	6.28133	6.32118	0	6.1729	1.09925	10.9853	7.55744	3.66776
P12	tomato	unclustered	-1.56974	-0.928884	10.2233	12.4127	7.21553	5.95066	9.09856	6.73982	5.378	7.01965	5.20214	6.10685	5.3717	0	4.5234	6.91838	7.36609	0	0	8.21949	4.8635	5.77808	0	6.44836	7.23127	7.49405	6.35982	0	0	5.17194	0	8.13353	0	6.63573	4.9992	0	8.15712	5.38082	0	5.67554	0	0	7.88919	0	10.0893	5.97749	4.99231
P12	tomato	unclustered	-1.21588	-0.615493	11.8873	12.4592	5.78068	6.41274	7.51853	7.28581	0	6.49447	7.86342	6.3841	6.391	0	9.04822	8.30877	8.96616	5.37198	0	9.59988	4.97101	0	0	5.67005	8.23184	10.5794	1.40411	0	0	5.89902	6.04355	8.25363	0	6.96104	0	4.93502	9.15733	5.41884	5.24546	4.85366	4.95565	0	3.93745	0	9.4656	5.16406	9.49654
P12	tomato	unclustered	-2.6944	-4.38599	10.3124	12.4945	0	0	5.4474	5.84724	0	9.0035	5.68066	7.31599	0	5.66258	1.02454	8.42445	6.2263	6.77798	0	6.92612	0	0	0	0	8.94372	0	0	0	3.72979	6.33831	0	9.59256	0	7.12092	0	0	0	5.53165	0	0	6.77582	7.82731	4.23345	0	9.60027	4.64141	0
P12	tomato	unclustered	-0.224706	2.51668	11.2176	13.7403	0	6.26979	0	5.56336	0	7.64608	7.17273	6.94439	4.2885	0	6.16385	0	0	5.95583	0	9.31969	0	0	0	5.77898	7.94649	7.18957	0	5.5442	0	0	0	9.36194	0	10.8911	5.53233	0	0	0	0	0	6.3122	0	6.37544	1.97928	9.43532	5.56183	6.71283
P12	tomato	unclustered	-0.0376905	0.761936	10.5977	11.5874	4.99321	5.36646	3.43207	6.42569	4.69286	7.50091	5.2823	6.63027	3.9404	0	7.11092	7.80567	6.60067	6.40591	0	8.41166	0	4.94217	0	0	7.92459	7.07722	3.9499	0	0	0	0	9.62377	5.0063	7.26693	0	0	0	2.86056	0	0	7.32429	4.42748	0	1.22815	9.9735	5.44123	6.46387
P12	tomato	unclustered	-0.345377	-0.775762	11.5409	11.9656	0	6.26045	0	7.24532	0	8.37023	7.89678	7.36372	7.03947	0	6.82645	8.40281	7.57839	8.65296	6.55712	9.26809	0	0.275612	0	0	7.32093	5.32112	4.49248	6.39274	0	0	4.34368	8.469	0	8.40466	0	4.83418	7.52946	4.35521	0	6.79925	4.15507	0	0	1.02331	10.3216	4.36879	4.43677
P12	tomato	unclustered	-1.03177	-0.627554	10.7561	12.6601	6.3928	0	5.03913	7.30852	6.74008	6.87059	7.15906	6.94947	4.27367	0	8.5988	6.79216	7.78967	6.54229	5.34998	7.79012	4.04702	5.22621	0	6.52795	7.70267	6.0887	0	6.2667	0	5.51832	0	8.09576	0	7.07936	5.98354	5.16161	8.1657	5.48565	0	0	7.24766	0	0	0	9.47986	5.35357	0
P12	tomato	unclustered	-1.34029	-1.34564	11.2611	14.3078	0	6.5193	0	7.09827	5.37281	8.50194	8.50255	8.81773	7.02898	4.45013	6.73197	7.5329	7.45644	0	0	8.57964	4.71936	7.61321	0	5.21628	7.59869	4.77378	0	7.06263	0	5.55629	4.31467	9.54664	0	7.67831	7.22534	5.92282	8.90778	5.36144	6.62614	5.77567	0	0	6.96026	3.33236	11.0991	6.98386	3.71877
P12	tomato	unclustered	-2.06479	-2.6923	11.0059	13.0545	6.02162	7.04051	0	7.72482	6.06684	9.11079	6.7769	6.2119	0	5.76611	0	8.56535	8.76304	0	0	8.17924	0	5.13224	0	0	7.6134	5.26031	0	0	0	0	0	10.832	0	6.11508	5.36902	4.875	0	0	7.28523	0	7.45239	7.15627	4.80006	0	10.0243	7.41789	3.0485
P12	tomato	unclustered	2.86749	2.25618	10.7277	11.16	0	0	0	6.59703	0	0	0	0	6.8131	0	5.94929	0	0	7.04695	0	6.57458	0	6.33551	0	3.60005	6.62511	0	0	0	0	6.4062	0	7.97485	6.94659	7.76078	0	0	0	0	0	6.01133	0	0	0	0	9.48818	7.11859	0
P12	tomato	unclustered	-1.6053	-1.37392	11.8194	12.5465	6.88905	5.62035	5.82852	9.12836	5.05924	9.10973	9.29384	5.99152	6.01705	3.19394	7.50547	8.56922	7.77981	8.82798	0	9.19534	3.28322	4.65946	0	6.98504	8.70727	6.59893	5.20637	5.59595	0	5.42355	2.89224	8.26095	4.32874	8.72406	9.71659	5.14698	8.1084	4.23381	3.33938	7.44868	5.92969	0	5.68543	0	10.523	7.18643	4.77611
P12	tomato	unclustered	-0.402753	-0.592244	11.0378	12.2949	0	0	0	8.23814	4.60457	8.26936	6.56068	0	4.61758	6.29374	3.24008	8.18187	8.39674	8.6389	5.81072	9.76862	0	5.38238	0	0	8.93043	0	0	5.34802	0	0	5.48744	9.46436	0	8.96332	0	4.05523	9.21844	5.7642	4.85295	4.96191	7.32776	0	5.71798	0	10.0911	5.63776	0
P12	tomato	unclustered	-0.316571	-1.11175	10.4526	11.8121	4.60157	7.01621	0	9.14256	0	8.7345	7.7289	6.22158	4.89747	0	6.42143	9.05856	8.60928	9.03609	6.94533	8.60699	0	0	0	0	7.40466	0	5.80681	4.58461	0	0	0	8.66492	5.03323	9.0175	6.7769	4.87664	7.83026	4.87263	4.1822	7.76223	8.23807	0	4.00251	2.08752	8.70932	6.21188	0
P12	tomato	unclustered	2.63317	-3.16656	11.1184	11.7279	6.07582	0	5.45383	7.38525	5.42494	7.95312	7.67805	6.29393	5.80762	5.56146	1.24978	9.00544	7.55916	0	7.41048	5.01501	0	5.00523	0	0	8.29318	0	6.90745	6.29067	0	5.56234	3.33014	9.07861	8.34569	7.58114	6.99434	0	0	0	5.51209	0	0	0	5.03554	0	10.6528	6.35447	0
P12	tomato	unclustered	-0.23994	-1.71601	10.5796	11.8565	6.12557	0	4.50657	8.56605	4.83813	9.14657	6.66059	6.99863	5.72381	6.34739	6.71997	9.10277	7.84894	7.48618	0	8.3474	4.29031	0	0	0	7.92564	0	5.01243	0	0	0	3.98795	10.8571	0	8.43081	8.83198	4.58734	8.02537	0	0	6.29297	8.38166	7.68903	4.16827	0	10.0579	7.44337	3.5207
P12	tomato	unclustered	-1.26405	-0.54636	11.4661	13.4364	5.08994	6.31117	5.02223	7.17964	5.05162	7.88994	7.23101	7.322	6.7769	0	8.88023	0	7.00997	8.42697	0	8.10435	3.89617	6.4351	0	6.00759	8.34789	9.22369	0	5.80554	0	0	5.55237	9.67561	6.14136	7.37207	7.42597	4.57375	7.73823	4.57885	0	0	5.55326	0	0	0	10.0045	4.03014	8.74418
P12	tomato	unclustered	-0.828585	-1.4138	11.3966	15.3007	5.9308	0	0	7.77264	0	7.19763	5.82961	0	5.5569	0	0	0	7.84055	6.3511	6.71609	9.14786	0	0	0	1.86458	8.18807	0	0	7.13956	0	0	5.98068	7.45485	0	6.7769	5.90435	0	9.21552	0	7.45558	0	5.80838	0	5.83966	0	10.0201	6.94214	0
P12	tomato	unclustered	-1.48051	-1.4296	11.1144	12.4163	6.36474	0	4.83438	7.52969	3.79099	9.37125	8.8505	6.82703	6.7769	4.03922	5.06864	7.82516	8.89983	6.91235	0	8.09705	7.05699	6.01948	0	5.14196	7.91792	2.74361	4.53433	6.52514	0	4.20759	3.77168	8.93888	0	8.59237	7.15558	5.20919	6.98925	6.42255	5.33667	7.20241	6.07344	0	4.42168	0.817171	10.8492	8.67392	3.27378
P12	tomato	unclustered	-1.56442	-3.18938	10.9019	11.927	4.80345	0	0	8.34293	6.25705	8.88751	9.35209	0	6.73027	4.91329	0	8.80371	7.28269	5.0874	0	8.19058	7.08067	5.16099	0	4.6545	7.94337	0	4.13008	0	0	0	0	11.6144	0	6.44128	6.24003	4.24865	8.78083	4.71333	6.1839	8.10026	7.92221	7.97849	0.35638	0	10.6302	7.7547	3.75806
P12	tomato	unclustered	-1.45703	-1.36212	10.9374	12.8189	5.81066	6.77142	5.04972	8.45342	4.44104	8.9652	8.79335	6.90074	6.56644	0	6.67852	7.67856	7.00121	6.65394	8.37397	8.4089	5.40123	7.86189	0	5.362	8.26831	0	4.16182	8.10995	0	6.22187	5.19717	10.3575	6.10789	8.69182	7.65788	7.34675	8.08677	6.06509	5.6033	6.83266	6.335	0	5.12846	2.59722	10.5442	6.32363	2.63004
P12	tomato	unclustered	-1.04462	-0.680354	11.0135	12.066	5.20742	6.11537	7.34747	6.41729	5.31668	6.23577	7.3555	0	3.92459	4.60123	8.78313	8.10397	8.2738	6.7769	6.6917	9.09449	4.64933	6.514	0	6.51057	6.03782	7.67253	0	5.4392	0	5.32162	0	7.51157	5.93393	7.5117	0	6.60485	9.27459	0	0	0	7.75999	0	4.85181	1.67916	9.36179	6.43997	0
P12	tomato	unclustered	2.59512	1.85079	10.7021	11.9376	5.73654	0	0	5.66706	6.7769	7.06178	5.00846	0	6.17111	0	0	0	8.00248	0	6.63625	8.03065	0	0	0	6.24914	9.1767	7.0072	0	6.95922	0	5.58375	0	0	0	7.46069	6.58197	0	0	5.78588	0	5.32929	0	0	7.0631	0	9.27911	3.4319	0
P12	tomato	unclustered	-0.318408	0.577918	10.9659	12.0986	4.1017	6.50961	3.84306	6.39497	0	8.34514	6.48488	6.44182	3.70069	6.30248	7.27232	7.4855	5.20108	5.83137	0	8.95318	5.55475	6.40835	3.66239	0	10.0466	7.77911	0	0	0	0	0	9.21611	0	7.92482	5.05839	0	0	3.34545	4.62567	4.40288	8.70393	5.94331	0	0.352394	10.5417	5.71871	7.29529
P12	gfp	unclustered	-0.857907	-1.35573	10.5887	15.455	5.69708	6.94131	0	7.38513	6.89484	8.53482	7.84522	5.72081	6.01311	0	0	0	8.20286	0	7.47712	8.19046	5.12096	5.98112	0	5.6699	7.10519	0	6.73752	6.69163	0	0	0	8.01298	0	0	3.61492	5.42734	8.67794	4.66577	6.26221	6.7769	5.5225	0	5.20163	0	9.97838	0	0
P12	gfp	unclustered	-0.244081	-1.14524	10.5432	13.4049	5.8711	6.01543	0	8.81386	0	8.4769	7.60125	7.42147	5.85164	0	5.65315	9.79808	7.70044	8.27756	6.42273	7.39322	0	5.5524	0	0	7.34716	0	0	5.7097	0	0	0	9.1994	0	8.9646	7.85296	6.83005	0	5.34087	5.09985	0	5.58945	0	7.89624	2.8377	8.71209	5.22254	0
P12	tomato	unclustered	1.15564	2.68146	9.83387	13.7526	0	0	0	5.72209	6.33115	6.74622	0	0	5.46282	0	0	0	8.94926	6.60709	0	8.83945	0	0	0	0	6.86387	0	0	0	0	0	0	6.178	0	7.81028	0	0	0	0	0	0	0	0	5.73799	0	13.5374	0	4.95656
P12	tomato	unclustered	1.8579	2.75291	10.8996	11.0173	0	0	0	0	0	6.70192	5.90374	0	6.5802	6.55797	3.33849	0	7.59937	7.53454	0	9.88141	0	0	0	0	0	0	0	0	5.24656	0	0	7.60544	0	6.46675	0	0	0	0	0	0	0	0	0	0	9.49229	0	4.42574
P12	tomato	unclustered	0.82033	0.729556	11.1024	11.0385	5.56155	7.57939	0	8.25349	5.42208	9.09965	5.9991	5.95527	0	0	6.36875	8.71986	8.32635	8.00637	0	9.36003	0	0	0	0	8.50463	4.8894	0	0	0	0	6.00317	9.34453	0	8.26382	0	0	0	4.57276	5.65865	0	0	0	0	0	9.84215	7.9883	4.0252
P12	tomato	unclustered	0.875637	-0.234087	11.4941	10.2107	7.13062	0	0	8.0294	0	8.68733	0	0	6.00638	0	5.08179	9.20033	8.76948	10.0482	0	9.38662	0	0	0	0	6.42559	7.62082	0	0	0	0	5.34146	9.74118	0	8.76553	5.79189	0	0	0	0	6.305	7.56885	0	4.31369	0	9.50829	5.89399	6.92033
P12	tomato	unclustered	0.632109	0.961607	11.0732	11.9616	0	5.42872	0	7.34219	0	7.47343	6.7769	6.33144	0	5.15386	6.70359	9.19895	0	7.00327	0	9.16619	0	0	0	0	9.08811	0	0	0	0	0	6.73837	9.04945	0	9.61743	6.12449	0	0	0	0	0	7.27389	0	0	1.65141	11.1967	0	0.289552
P12	tomato	unclustered	-0.0630638	3.3344	11.9547	11.6096	8.38723	8.59301	0	0	4.19544	8.10695	6.01514	3.4361	4.79737	3.20797	7.01523	0	6.00722	5.59753	0	9.29364	5.52297	-0.334087	0	2.38867	8.27103	6.90369	0	0	0	7.03077	0	5.93769	0	8.52367	7.27468	0	0	9.71446	0	3.37165	4.77183	0	0	0	9.60929	7.26206	6.478
P12	tomato	unclustered	0.213238	2.30954	11.2386	11.553	6.03011	0	0	7.97758	6.98931	6.03836	7.88282	6.21653	5.54645	0	5.76156	0	7.50744	0	0	9.04882	0	0	0	0	7.54544	2.27751	0	0	0	0	0	0	0	6.9698	0	0	0	0	5.31162	0	5.77997	0	0	0	9.22457	0	5.41827
P12	tomato	unclustered	0.493133	0.0377856	10.3543	10.768	0	7.12603	0	0	0	7.92107	6.44189	0.931914	4.41508	0	6.42316	8.84086	7.89564	9.60472	0	8.87572	0	0	0	0	7.70945	7.03831	0	5.20409	0	0	3.0988	9.11479	0	8.6858	0	0	8.30713	0	0	5.40377	5.87132	0	0	0	10.1071	0	4.98689
P12	tomato	unclustered	0.889323	1.56733	10.4886	10.4195	0	6.66781	0	8.37375	0	7.77648	5.76581	5.99244	4.83744	4.99792	5.17124	6.82529	6.64708	7.80062	0	9.59911	0	0	0	0	6.86569	5.88851	0	0	0	0	0	8.74949	0	8.64691	0	0	0	5.70902	0	5.32387	0	0	0	0	10.1932	4.97009	1.52052
P12	tomato	unclustered	0.811567	0.432874	8.6337	12.3207	4.24585	0	0	6.7414	0	9.43936	6.5151	5.23265	1.98743	0	6.41942	8.35842	8.25052	7.77657	0	8.43927	0	0	0	0	7.21124	0	0	0	0	0	5.47507	10.1935	0	8.58089	7.78046	6.09219	0	0	0	7.45598	6.80401	0	0	0	11.6718	6.6231	3.46193
P12	tomato	unclustered	0.379825	3.30807	10.1559	10.088	5.15129	6.36703	0	0	0	7.07023	4.93235	0	6.2919	0	9.30971	0	7.40473	0	0	7.28609	0	0	0	6.63101	5.8997	8.47199	0	0	0	0	0	0	0	6.30984	0	0	0	0	0	0	0	0	0	0	8.71591	5.25444	8.12477
P12	tomato	unclustered	0.436494	-0.146478	9.17005	8.76904	0	7.08182	0	0	0	9.76409	7.00516	0	5.90761	0	6.41618	8.56225	8.12987	8.3862	3.77644	7.63935	0	0	0	0	7.17852	0	0	0	0	0	5.66846	9.73695	5.4763	6.79376	8.23929	6.44122	8.81615	0	0	6.65865	6.26463	0	0	0	9.16278	6.74114	0.973657
P12	tomato	unclustered	0.306901	0.0896928	10.6052	9.29483	0	6.82453	5.03741	6.1186	5.48581	8.87278	5.22758	0	6.1798	0	4.43507	8.90378	7.4413	9.15592	-0.111821	9.20506	0	0	0	2.88444	7.57197	4.20135	0	0	0	0	4.41742	9.25259	0	8.29904	0	0	7.61668	4.93968	0	0	7.38529	0	0	0	10.2828	6.73173	3.96621
P12	tomato	unclustered	1.1811	1.56675	9.95814	11.9476	0	0	6.68061	0	0	6.25388	5.74947	7.73615	0	4.862	0	8.82295	0	0	0	7.90091	0	0	0	0	7.92096	0	7.28196	0	0	0	0	8.64658	0	6.52431	0	0	0	0	0	6.15682	0	0	0	2.86764	7.17422	0	3.91399
P12	tomato	unclustered	-0.277001	0.644026	11.5052	11.0934	5.40908	0	4.97709	7.00537	0	7.22475	6.11755	0	5.81335	5.84613	7.74613	0	7.65099	9.4557	0	10.8195	0	0	0	0	9.00765	6.40671	6.05638	0	0	0	6.66002	9.06693	0	9.22231	0	0	7.85752	0	0	0	6.93412	0	5.81503	0	10.1978	5.42129	5.47034
P12	tomato	unclustered	0.197689	3.24506	11.085	10.6541	5.45844	6.81701	0	7.5665	0	6.88028	6.13933	0	4.04272	0	4.39449	6.34924	6.7807	6.0459	0	8.38013	0	0	0	0	8.14277	9.41201	0	0	0	0	4.95833	5.51705	0	0	0	0	0	0	0	0	6.56153	0	0	0	11.078	6.05978	8.83002
P12	tomato	unclustered	0.645102	0.602558	9.39107	10.7596	5.05885	0	0	5.17465	0	8.94948	5.26071	7.2232	4.88033	0	5.96904	8.67339	7.21327	8.84737	0	10.1539	0	0	0	2.05711	7.64164	0	0	0	0	0	3.96081	8.75379	0	8.81067	4.56224	0	8.55668	0	0	5.47436	7.57817	0	0	0	10.5304	6.59893	2.76261
P12	tomato	unclustered	0.101917	3.2988	10.1451	11.0197	6.92813	6.33795	5.14168	5.92539	0	7.87184	6.91345	5.47911	5.24427	0	7.89861	0	7.50087	5.13027	0	7.80882	0	0	0	0	6.9327	8.25267	0	0	0	0	0	0	0	7.57683	0	0	7.76305	4.87467	0	0	0	0	0	0	7.21071	0.171445	7.84093
P12	tomato	unclustered	0.467325	3.32854	10.784	11.7247	0	8.42668	6.46295	0	5.16953	0	6.96757	0	6.79888	0	5.93789	0	8.07055	0	1.51943	6.75493	0	0	0	0	8.32278	8.06313	0	0	0	0	0	0	0	6.86717	0	0	0	0	0	0	0	0	6.17538	2.53714	8.36312	6.34798	7.23171
P12	tomato	unclustered	0.137384	-0.0419047	11.0591	10.4159	6.06728	6.03928	0	7.39743	6.18688	8.33442	6.58188	3.16939	5.36628	0	4.85281	8.76815	7.43597	8.92973	0	8.60461	0	0	0	0	8.28825	4.22564	0	3.49584	0	0	0	9.16588	6.60899	8.24319	4.64962	0	8.1576	0	4.67175	3.59148	0	0	0	0	9.74747	5.76737	4.86009
P12	tomato	unclustered	3.31638	-3.83935	10.4697	9.8782	0	5.78067	0	5.9012	0	7.16024	5.23755	0	4.95126	5.57482	0	6.91515	7.39684	0	0.364826	0	0	0	0	0	7.22639	0	0	0	0	0	0	9.50569	7.26517	8.5493	8.28658	0	7.80627	0	0	0	0	0	0	0	11.1746	5.19866	2.79387
P12	tomato	unclustered	0.156146	3.37085	11.0902	11.5331	5.86487	6.86393	6.7769	0	4.71182	6.9282	7.01531	0	2.88155	0	8.8806	0	6.01166	7.88368	0	8.19958	0	0	0	0	6.4238	9.01987	4.37613	0	0	0	0	5.49437	0	6.24849	0	0	0	0	0	0	6.99012	0	0	1.00393	10.1937	5.11196	7.78379
P12	tomato	unclustered	0.198104	3.33703	11.1002	11.3559	6.72874	0	0	5.96841	7.0652	7.03691	5.61759	6.44743	5.6531	0	8.93835	0	4.93857	6.80316	0	8.3566	0	0	0	4.97641	7.66046	8.56416	0	0	0	0	0	7.83353	0	7.15558	0	0	0	0	4.6704	0	0	0	0	0.573971	8.49518	5.1507	7.88214
P12	tomato	unclustered	0.368604	2.91931	10.8491	11.188	0	0	0	7.91241	5.44821	6.10149	6.76993	0	4.6864	0	8.08222	0	0	0	0	8.46354	0	0	0	4.32781	6.29203	8.66236	0	0	0	0	0	6.7769	0	4.99196	0	0	7.71965	0	0	0	0	0	0	0	8.34183	0	7.35144
P12	tomato	unclustered	0.365155	2.14137	10.5426	8.86394	5.34028	5.94369	0	6.24317	6.39689	7.79611	5.16093	0	4.65616	0	7.18915	7.1221	6.87821	8.57984	0	8.9979	0	0	0	0	7.04033	6.46792	0	0	0	4.97568	0	9.83276	0	9.93984	0	0	8.18928	0	5.45061	0	4.81784	0	0	0	9.28273	4.84845	5.41484
P12	tomato	unclustered	0.573194	-1.21778	9.36105	10.7385	0	0	7.4559	8.55489	0	9.08955	8.56619	4.16183	0	3.9243	5.12159	9.3813	9.19212	8.6909	5.76936	8.59351	0	0	0	5.41305	6.67833	0	0	6.76383	0	0	3.07846	10.0985	6.71686	8.76804	8.68124	7.03813	7.73616	0	0	7.37914	7.84171	0	0	0	9.75016	6.63123	2.33676
P12	tomato	unclustered	0.381883	0.242301	10.2395	10.6276	6.74575	7.15813	0.387222	6.34573	0	8.65127	7.71662	6.40373	2.15941	4.87171	6.82169	8.79312	7.78292	8.56736	0	8.91012	0	0	0	0	8.46992	5.96246	0	5.20836	0	0	5.44366	8.79285	0	9.01932	0	0	8.52152	0	0	6.38657	7.0854	0	0	0	10.1516	7.20804	4.36137
P12	tomato	unclustered	-2.05127	-5.63809	8.56933	11.6989	6.61511	6.691	0	0	7.73969	7.90075	6.41185	7.28997	5.27782	4.96952	2.05783	8.57332	7.53247	7.14045	0	6.07937	0	0	0	0	7.38514	0	0	6.00406	0	0	4.81405	10.0527	0	8.16635	0	0	0	0	6.17904	0	7.09511	6.89202	0	0	9.28682	0	2.32328
P12	tomato	unclustered	0.65441	1.16711	10.9751	11.2193	5.68941	0	0	6.47613	0	7.84204	4.72822	0	0	4.85762	6.98108	7.09733	7.53904	8.96531	0	8.23033	0	1.95853	0	0	7.19742	0	0	0	0	0	5.19179	8.8429	0	9.24171	0	0	0	0	4.14552	3.82824	0	5.40063	0	0	10.0997	6.24752	1.35184
P12	tomato	unclustered	2.68077	2.30709	10.7957	12.1114	0	0	0	0	6.24478	0	0	0	0	0	6.25774	0	8.34754	0	0	0	0	0	0	0.919888	8.80966	0	6.8101	0	0	0	0	7.29527	0	0	0	0	0	0	0	0	0	0	0	0	8.95615	0	0
P12	tomato	unclustered	2.9044	2.90686	8.01529	11.8605	7.11624	0	0	0	0	0	5.587	0	0	0	0	0	7.27044	0	0	0	0	6.39641	0	0	0	0	0	0	0	0	0	6.11411	0	0	0	0	0	0	0	0	0	0	4.51033	0	8.61648	0	4.51828
P12	tomato	unclustered	0.587506	2.39595	10.8956	12.6471	5.93969	0	6.29954	5.62244	5.8729	0	0	7.77348	5.32091	4.92769	0	0	7.81646	0	0	6.89366	0	0	0	0	7.38884	7.99839	5.75375	0	0	0	0	9.00118	0	8.25832	0	0	0	0	5.71445	0	6.56362	0	0	0	10.3973	0	6.08974
P12	tomato	unclustered	0.686743	1.95295	10.2294	9.40082	0	6.14392	0	5.32954	0	7.65022	6.99711	0	0	4.41514	0	0	0	8.52607	0	8.78378	0	0	0	0	8.11997	0	0	0	0	0	0	8.92681	0	7.97401	0	0	0	0	0	0	5.86151	0	0	0	9.63062	5.02791	1.70008
P12	tomato	unclustered	0.598654	2.85386	10.7063	12.2059	5.89662	0	0	0	5.7801	0	0	7.24734	5.23622	4.15762	5.55056	0	0	7.04362	0	7.64207	0	0	0	0	5.63488	4.1181	0	0	6.05707	0	0	8.30992	0	8.16545	0	0	0	0	5.16459	0	0	0	0	0	9.35064	6.80409	0
P12	tomato	unclustered	2.87093	2.84111	9.44947	11.9882	0	0	0	0	0	0	0	7.91819	0	0	7.66743	0	7.97093	0	0	0	0	0	0	0	0	0	0	0	5.61348	0	0	5.68557	0	0	0	0	0	0	0	0	0	0	6.47546	2.21636	7.5304	6.97375	2.91734
P12	tomato	unclustered	0.719474	0.762355	10.7674	12.875	7.11275	6.37115	0	6.54474	5.56756	8.00936	6.75966	7.79458	6.7769	5.90854	5.17671	7.89294	6.19631	8.20346	0	9.24412	0	0	4.14204	0	7.46517	0	5.53564	0	0	0	0	7.96807	0	6.83978	0	0	0	6.47176	0	0	8.02615	0	5.71788	0	9.2103	0	4.51799
P12	tomato	unclustered	2.81948	2.91095	10.4323	13.4987	0	7.25866	6.83927	0	0	5.5101	0	8.80014	0	0	2.45858	0	8.18753	0	0	0	0	0	0	0	6.12362	0	8.73148	0	5.24683	1.41871	0	0	0	0	0	0	0	5.55558	0	0	0	0	6.83473	4.68498	7.97646	0	3.84506
P3	gfp	type II	-5.93376	-0.605855	10.9954	12.3573	7.14671	7.13763	0	8.72463	7.00403	8.41892	9.28458	6.5518	6.96649	3.38041	4.57803	8.04663	0	0	0	8.87841	7.18491	7.66506	4.76418	3.52731	8.49722	-2.01008	3.30827	-0.69082	3.95138	3.14681	0	8.01784	8.58771	9.32816	4.36144	0	8.3443	7.01452	7.57329	5.38345	7.8909	0	8.40769	4.50379	10.804	8.99922	0
P3	gfp	type II	-6.07262	-0.449643	10.6081	11.9158	6.51202	6.40482	5.19971	9.36717	7.50272	8.27845	9.94278	5.26546	6.95868	5.23561	2.19204	8.75239	5.37302	0	0	9.47621	7.25339	7.72002	4.76897	3.24456	8.98575	2.65571	2.5277	3.70746	5.17881	5.00723	4.06809	0	9.04894	9.97995	5.51373	0	8.15097	6.79095	7.8788	4.0562	7.7117	0	7.46481	4.95858	11.3017	9.1561	0
P3	gfp	type II	-5.85721	-0.626535	12.482	12.4559	8.89675	7.36798	4.56841	7.46479	7.3009	7.54775	8.21885	3.72496	6.97092	0	2.62638	8.16444	5.0676	0	0	8.63654	6.8167	6.32609	0	2.98452	9.25892	3.19305	2.53384	-2.57525	6.65364	6.70738	0	7.24362	9.24635	9.27058	0	0	7.61057	5.83395	7.48054	3.52926	7.18217	0	8.73768	4.58706	11.0354	8.59067	0
P3	gfp	type II	-6.11694	-0.645415	11.5567	12.3074	7.37426	7.21134	3.24172	9.3517	6.76658	8.64055	9.13324	5.76008	6.97733	2.91504	5.84454	7.71639	5.4984	0	0	9.84073	6.86011	7.06108	0	0	7.79253	0	0	4.61071	3.52204	0	2.49479	0	7.56078	9.36694	0	0	8.15831	7.01679	7.53342	5.84472	6.74535	0	8.62197	5.27476	11.4564	8.30126	0
P3	gfp	type II	-6.64288	-1.05592	10.4026	12.2319	4.03115	6.20987	0	8.99635	5.8509	7.82577	9.46026	0	7.11634	3.08549	0	8.46216	6.41884	0	10.268	9.63516	6.76203	8.05254	5.03753	0	8.20671	0	0	5.45922	2.73855	0	3.39572	8.62472	7.34223	9.82553	0	0	8.87681	6.64181	8.35568	5.29806	7.14514	0	8.12545	5.66482	11.606	8.14477	0
P3	gfp	type II	-6.01835	-0.474895	11.1665	12.2324	6.10886	6.32525	0	9.46763	6.81977	8.68535	9.83147	6.60993	7.24562	0.841222	4.65444	9.07423	5.77261	0	0	9.68349	7.55505	8.27374	6.0127	4.40378	9.06076	0	3.40626	0	3.75549	5.26332	6.11314	0	9.14123	9.41564	4.60304	0	8.76046	6.58492	8.30885	5.85667	7.27307	0	9.52453	5.61148	11.4959	8.93595	0
P3	gfp	type II	-6.04584	-0.443994	10.5151	12.5441	7.04907	6.34662	0	9.1923	5.90502	8.23116	9.33645	0	7.25357	5.9239	3.65655	8.23698	7.52285	0	0	10.0245	7.73053	8.08029	5.78269	0	8.9319	-1.30862	0	0	4.93041	3.79063	4.10645	0	7.58269	9.86074	4.40155	0	9.05127	6.55871	7.26512	5.42453	7.76937	0	7.76528	5.6947	11.6118	8.85203	0
P3	gfp	type II	-5.95629	-0.537156	10.8048	11.9693	6.78457	6.77358	0	9.20444	4.42899	8.182	9.33693	4.79395	6.88732	5.3951	2.24234	8.79082	5.32301	0	0	9.50203	7.84721	7.65415	6.69214	-1.38413	8.83095	0	0	0	3.55504	4.84723	3.04164	8.31106	8.96052	9.30497	4.26601	0	8.48096	6.62678	6.73491	5.91437	7.35378	0	8.42398	5.84017	11.2286	8.85017	0
P3	gfp	type II	-6.05892	-0.529703	10.3693	11.978	6.10406	5.73414	4.04788	8.89906	5.96344	8.32891	8.53219	6.27016	6.85204	5.29579	2.66538	8.7708	5.65516	0	0	8.8253	7.76808	7.624	0	0	8.89779	0	4.09566	0	2.79702	5.0074	5.56807	0	7.99707	9.31083	0	0	8.40012	6.19896	8.06928	6.39056	8.1328	0	7.552	4.10894	11.0233	8.39164	0
P3	gfp	type II	-5.97305	-0.59729	10.8972	12.0267	7.12283	6.79616	0	9.72232	3.86155	8.1619	9.19712	5.73211	6.49668	4.68134	0	9.42073	5.75626	0	0	9.09655	7.4227	7.64184	0	0	8.40638	0	0	0	5.37079	3.61341	4.76229	8.41086	8.60187	9.65537	0	0	7.25934	6.40978	7.17038	4.88338	7.34075	0	7.93168	6.35769	11.1172	8.96479	0
P3	gfp	type II	-5.93461	-0.559212	10.5386	11.667	8.4189	6.98514	4.05949	8.31881	6.08281	8.02331	9.19187	0	6.5732	0	2.98071	8.36251	5.5539	3.17726	0	8.78327	7.90058	7.43982	0	1.05077	9.06555	0	3.65322	0	3.95979	3.97522	3.80688	8.16735	8.48999	8.70425	5.72393	0	8.1559	6.61514	6.49763	3.8028	8.99839	0	8.15287	4.78239	11.0629	8.88442	0
P3	gfp	type II	-6.43585	-1.02457	11.5029	12.1342	5.78214	6.13519	4.59416	10.1379	5.48631	8.10525	9.17053	6.13551	6.87915	0	6.33057	9.25418	6.69538	0	4.22841	10.6085	7.05621	6.49849	0	0	8.89078	2.39755	0	0	0	0	0	7.5583	8.51751	9.44105	6.34596	4.80947	8.43353	6.57297	7.12522	5.48242	0	0	3.18418	0	11.1525	9.05122	0
P3	gfp	type II	-5.91308	-0.475807	10.6486	11.9385	5.81835	6.3592	0	9.39996	6.94447	8.84	9.6141	0	6.50971	3.675	5.23445	9.11404	6.58285	5.20068	0	9.24806	7.61323	8.30258	0	0	8.93319	0	4.31495	0	3.68024	0	5.54545	8.79228	8.26088	9.57973	5.94928	0	8.37959	7.18085	7.49223	5.98976	7.42544	0	8.41172	4.83152	10.9455	8.73512	2.02035
P3	gfp	type II	-6.61266	-1.13979	9.4591	11.271	5.84164	5.46045	0	8.96351	7.69386	8.33429	8.66954	3.57686	6.42451	2.13718	4.17528	8.84734	5.88441	0	8.71984	8.94777	7.93999	7.90102	0	0	7.94841	3.5066	4.29438	0	2.9548	0	0	8.90811	8.42665	9.26446	3.02355	0	8.69393	5.72278	7.22159	5.69773	6.47883	0	7.18871	0	10.8967	8.74363	0
P3	gfp	type II	-6.0198	-0.544939	10.6094	11.6038	7.05183	6.81048	0	8.77058	5.48744	7.81451	9.57353	4.29882	6.00013	3.46037	4.08447	8.92377	5.5396	3.09441	0	9.61974	7.95444	8.07658	5.05571	0	8.48094	0	4.70638	4.67169	3.6146	4.23576	5.63473	7.93789	8.93029	9.03967	3.54153	0	8.71136	7.2852	7.88126	5.20249	7.91461	0	8.67756	4.84965	11.6629	8.79603	0.683587
P3	gfp	type II	-6.40419	-0.831582	10.9513	12.3874	4.86438	6.3424	0	8.40588	5.71167	8.91179	10.0806	7.04471	7.3333	0	3.74455	9.13294	6.92577	2.31462	-0.71735	9.96864	8.09271	7.6556	5.62446	0	8.40857	0	0	0	6.4763	4.52215	3.68606	8.47676	7.62088	8.81923	2.60296	0	9.54041	6.8055	8.47979	2.3283	9.13022	2.23334	9.31361	4.86043	12.2478	9.50415	0
P3	gfp	type II	-6.49009	-0.943715	10.5499	11.8981	5.23432	5.84172	4.58104	8.7619	6.7821	7.95932	9.25097	4.86908	7.25119	0	0.617875	9.3238	6.78732	0	0	9.41601	7.8272	8.20764	5.64792	0	7.84254	0	0	0	6.36473	6.01628	3.61326	8.5197	8.67083	9.52747	0	0	9.0134	6.88778	7.77258	4.70983	8.88598	0	8.76036	4.78435	11.9392	9.182	1.78095
P3	gfp	type II	-6.52579	-1.05229	9.59114	11.7498	5.09465	5.1062	0	8.30407	3.53277	7.9336	8.59899	6.02973	6.79676	4.44097	3.09398	7.96002	5.96778	0	8.1562	9.12869	7.03795	7.81706	0	0	7.42571	0	3.94268	3.39144	4.07523	0	5.09414	8.9296	8.8417	9.09413	0	0	8.17848	6.19127	7.36596	5.96044	0	3.27437	8.1738	3.86204	11.1298	8.07211	-0.902776
P8	gfp	type II	-5.84115	-1.46227	10.1061	11.7679	6.60856	6.92497	7.00242	8.50116	6.28828	7.27121	9.26536	5.12728	6.73582	0	4.80508	8.43022	0	0	9.77171	9.50801	7.30862	7.85814	0	2.87585	8.38332	0	0	0	5.06421	5.90292	0	9.20152	8.31223	9.58907	5.27373	0	9.41666	7.36641	7.42839	5.54163	8.45035	0	-0.44158	3.6776	11.8484	8.98311	0
P8	gfp	type II	-5.93335	-1.13158	11.0559	12.667	6.91728	7.01151	-0.960385	7.80347	4.87205	8.27972	9.46026	6.04669	7.29378	0	3.18756	8.40113	0	0	0	10.2419	6.96796	6.6134	0	2.6054	8.57641	0	0	0	6.85786	5.11873	2.7201	8.14599	7.77584	9.64897	0	0	9.11175	7.32423	8.67619	0	8.57717	0	-1.40866	4.02437	11.8606	9.57975	0
P8	gfp	type II	-5.60302	-1.27043	10.1168	12.2448	6.17621	5.82293	4.19206	8.58104	6.21009	8.10832	9.44962	6.0197	6.70433	0	2.63644	8.43904	5.2239	0	9.52504	9.40649	7.22259	7.21343	5.49371	2.85975	8.31376	0	0.391906	0	3.67325	4.9038	2.77029	8.53738	8.96437	9.06302	0	0	9.16103	7.19383	8.10023	5.90645	8.46671	0	0.21707	3.62135	11.5415	8.93313	0
P8	gfp	type II	-5.56589	-1.36946	9.59244	11.4642	6.18332	6.19106	0	8.03095	5.05709	7.49036	9.53445	5.14814	6.93909	3.44848	4.13727	7.95928	4.73091	0	8.90788	9.24748	7.18516	7.39206	0	1.97444	7.88598	0	0	0	1.2731	3.43565	3.76672	7.784	8.69509	9.19582	0	0	8.92921	7.45495	8.13557	5.33432	7.08564	0	-0.540367	2.5581	11.2427	8.50326	0
P8	gfp	type II	-5.59478	-1.29907	10.3122	12.1385	6.55979	6.69749	0	8.6974	6.20811	8.26744	9.16361	6.17028	6.38889	1.19919	3.42528	8.35111	5.3184	0	8.22277	9.25719	6.19973	6.99275	0	-1.62751	7.58748	0	2.39933	0	2.06046	6.13619	0	8.26765	9.17278	8.8637	4.44307	0	8.49449	7.35383	7.71846	5.73358	7.30862	0	-2.8147	3.01327	11.2296	9.26258	0
P8	gfp	type II	-5.63256	-1.31649	9.47831	12.0843	6.18616	6.42502	0	8.35461	5.78708	8.33935	9.81038	5.50066	6.41639	0	3.49105	7.47832	5.24658	0	10.0172	9.38972	6.27498	7.51887	5.38101	0	8.37741	0	0	0	4.48915	0	0	8.84754	9.31803	9.25272	4.81676	0	8.9548	7.14304	7.08772	5.46203	8.95412	0	1.1583	3.64622	12.0595	9.51431	0
P8	tomato	type II	-6.49557	-1.1997	10.2788	12.6151	5.26693	5.52799	0	8.45484	5.5402	7.41181	8.75613	5.42328	6.66516	3.70964	-1.74129	9.03441	5.40574	0	9.16275	9.8197	6.92067	6.4685	0	0	7.87963	0	-0.298464	0	3.1785	0	3.20267	8.08343	7.41719	8.92408	0	0	9.54821	7.07923	8.36019	6.01521	7.96989	0	0	3.62565	11.38	9.17162	0
P8	tomato	type II	-6.49652	-1.23968	10.4987	12.363	5.06128	5.31045	3.15307	8.98575	6.22133	7.89237	8.87715	5.27821	7.13789	2.88886	3.25442	9.02814	4.6525	0	6.99552	10.0866	7.56138	7.06415	6.74027	0	7.90913	0	3.80885	0	5.78235	0	3.97908	7.67848	8.79366	9.93313	3.41263	0	8.8814	7.70319	8.24472	4.44271	8.67436	0	0.743278	4.53729	11.2983	9.29957	0
P8	tomato	type II	-6.57279	-1.14251	10.1399	12.1223	5.40084	5.98705	1.88932	8.24552	4.69661	7.81927	9.20951	5.01717	6.69313	2.7773	2.30128	8.48476	5.12434	0	6.46425	10.0098	6.3755	7.0853	0	2.97006	7.35955	0	3.96589	0	5.18183	0	5.14634	8.22691	7.6555	9.37812	0	0	9.60027	8.1409	8.15585	5.07496	7.94728	0	0	3.78111	11.4076	8.72831	0
P8	tomato	type II	-6.51285	-1.13718	10.3017	12.4411	4.66485	5.77974	3.17078	8.4862	5.80166	8.52791	9.45537	5.8327	6.50243	0	5.33551	8.87256	0	0	4.78918	10.1173	7.30862	7.39002	5.99839	3.21101	8.22496	0	0	0	4.15548	0	2.8943	8.75425	7.93364	9.82499	0	0	9.15055	7.44941	8.68231	5.00258	7.77691	0	0	3.46376	11.4125	9.56619	0
P8	tomato	type II	-5.84369	-1.38595	10.4983	11.9008	5.8962	6.51346	0	8.27816	5.35921	7.16636	9.40286	4.60286	6.7705	0	4.08808	8.80407	0	0	10.4244	10.0505	8.10187	8.03972	6.46827	2.94933	8.81384	0	0	3.40575	3.78493	5.24901	3.74324	8.11988	7.68397	9.75591	0	0	9.361	7.41188	7.92931	4.89784	8.36442	0	1.70878	3.73781	11.3804	8.97724	0
P8	tomato	type II	-6.14991	-1.30573	10.8073	11.9872	5.37488	5.33772	2.75966	8.81934	7.15192	7.60823	9.14601	4.83539	6.90632	4.09665	0	8.44247	6.14185	0	9.14004	10.0042	6.80337	6.62388	7.5207	0	7.57007	0	0	0	5.04871	0	2.18165	9.33921	8.4584	9.44507	0	0	9.36674	6.66015	7.60795	4.76354	8.4138	0	0	5.44366	11.5874	8.0552	0
P8	tomato	type II	-5.87305	-1.46394	10.1991	12.228	7.59987	7.18271	3.41808	7.8086	7.06939	7.37777	9.22976	3.60472	6.59456	0	3.21729	8.55419	5.28518	0	8.99256	9.76486	7.31781	7.57259	5.92977	0	8.60512	0	0	0	1.89184	5.59499	0	9.12395	6.59469	9.50525	3.13278	0	9.70438	6.99683	8.09159	5.8251	8.37675	0	0	2.02914	12.1359	9.66676	0
P8	gfp	type II	-5.58124	-1.28589	10.8787	12.4175	7.24202	7.33812	4.1498	8.73669	7.19993	8.12873	9.78669	6.27696	6.45445	2.34515	6.20827	8.76326	5.86818	0	3.16614	9.80299	7.16456	7.91956	6.38005	0	9.13451	2.11792	3.00212	0	4.61455	6.3211	2.3503	8.23156	9.08981	9.60537	0	0	9.40493	7.2028	7.30862	4.56917	8.07681	0	0	4.33598	11.4288	9.32697	0
P8	gfp	type II	-5.84646	-1.3154	10.1158	11.5417	4.59231	6.51056	4.05591	7.90127	7.12667	7.30886	9.50857	4.75275	6.43784	0	0	7.74213	0	0	7.18298	9.38235	6.97106	7.54567	4.88295	0	7.8547	0	0	0	4.25181	0	0	9.19774	8.73335	8.74655	0	0	9.60318	7.32949	7.82919	5.45137	8.46199	0	0	1.86964	11.3166	8.60821	0
P8	gfp	type II	-5.84385	-1.43524	10.524	12.2477	6.69277	6.58215	2.2159	8.72518	7.45705	8.15466	9.56446	5.63728	6.45481	4.54264	5.17713	8.71369	0	0	8.43012	9.72728	6.56329	7.90225	0	2.30491	8.44443	0	3.80251	4.18352	4.01845	7.07452	4.86147	9.19407	9.10384	9.21239	4.10181	0	9.68776	7.30862	8.07539	0	8.49639	0	0.690048	3.02689	11.5562	9.09965	0
P8	gfp	type II	-5.58198	-1.28427	10.9768	12.8205	7.09372	6.85831	0	9.18166	6.50355	8.42823	9.73439	7.51722	6.91897	2.88927	4.19274	8.66899	5.96075	0	7.76101	9.52478	6.89967	6.92218	6.46213	3.2065	8.79271	0	4.58912	0	4.72419	6.08769	2.27937	9.44547	8.3592	9.67169	4.50559	0	9.4511	7.30862	7.93356	5.6906	8.47407	0	0	5.06641	11.8855	9.20502	0
P8	gfp	type II	-5.73383	-1.00367	10.161	12.156	6.65383	5.69096	2.27646	8.16932	6.79017	8.4128	9.28069	6.20886	6.0479	4.02698	4.55592	7.79628	4.79926	0	7.95827	8.77032	7.31454	7.76433	5.6557	3.01214	8.03987	0	3.69484	0	4.87657	5.43995	0	8.78519	8.88443	8.69623	0	0	9.22456	6.22471	7.88748	5.25412	7.6776	0	8.18561	3.4508	11.3068	8.99547	0
P8	gfp	type II	-6.53867	-1.061	10.7463	12.2779	6.44094	6.81297	4.72787	7.65816	5.40212	8.23656	9.44354	6.43194	6.51043	0	3.45488	7.30862	4.74982	0	3.40794	9.11279	8.05186	7.74775	6.18388	3.54802	7.58874	2.0739	3.30585	0	4.79977	0	0	8.8834	8.07753	9.21727	0	0	9.30406	6.87842	7.74028	4.58708	8.40355	0	8.81716	3.74155	11.732	8.45748	0
P8	tomato	type II	-5.88396	-1.42139	10.4918	12.3675	5.98374	6.30083	3.21975	8.01096	6.36311	7.87205	8.64282	0	5.57815	2.16895	2.9343	7.91904	5.05368	0	10.7018	9.34416	6.82785	7.42136	0	0	7.77703	0	0	0	4.62254	0	0	8.0117	7.53086	9.02294	3.392	0	8.08879	7.58481	7.95462	0.0423544	7.72971	0	0	2.92834	11.0935	9.01238	0
P8	tomato	type II	-5.78198	-1.42079	10.4801	12.1017	5.32257	5.41038	0	7.82014	6.72825	7.77597	8.79649	0.502712	6.83264	0	4.10476	8.21519	5.50304	0	8.72521	9.8335	6.7022	7.47927	0	0	7.85007	0	0	0	4.74342	5.92241	2.32063	8.18676	8.4955	9.31429	0	0	8.71368	7.49451	7.26289	3.72226	8.68928	0	-0.601761	3.64531	11.3538	8.84851	0
P8	tomato	type II	-6.4755	-1.2001	10.2917	12.3661	5.12079	4.00549	0	8.16164	5.81431	8.31868	8.66163	5.101	6.8702	2.80266	3.25575	8.27622	3.86214	0	7.85002	9.99478	6.55718	7.02893	5.8608	0	7.96438	0	0	0	4.92912	0	0	8.79903	7.54574	9.53468	0	0	8.84347	7.53996	7.99588	2.81547	7.24837	0	0	3.68337	11.5096	8.72606	0
P8	tomato	type II	-5.89907	-1.38067	10.701	11.8648	6.45577	6.40166	1.92122	7.49423	6.40245	7.68401	9.01216	0	6.15426	4.04505	4.14608	8.2231	4.62538	0	7.00475	9.72015	6.15461	7.03105	4.83121	0	8.55799	0	0	0	4.01828	4.78306	0	8.03999	7.70459	9.12132	0	0	8.99415	7.38134	7.91355	5.38525	7.77111	0	0	3.77877	11.3663	9.11359	0
P8	tomato	type II	-6.43089	-1.2151	10.557	12.7144	3.84796	5.85293	4.49421	8.55369	6.17627	7.67333	9.68904	5.527	7.23725	0	0	8.37255	6.05343	0	9.43016	10.1138	7.16355	7.37999	0	2.12565	8.29452	0	0	0	5.35569	0	0.479843	8.94091	6.43516	9.52525	0	0	9.18488	7.86921	7.83826	6.21356	8.44405	0	-0.899007	3.52979	11.8493	9.43573	0
P8	tomato	type II	-5.8447	-1.39076	10.4702	11.6951	6.5177	5.83685	0	8.48783	6.01783	7.49273	8.67568	4.63931	5.70552	5.07213	3.111	7.79848	0	0	7.54131	9.24949	6.68074	6.72342	5.63737	1.84183	8.11752	0	0	0	4.83674	5.92228	0	7.38449	8.31836	8.54425	2.80049	0	8.33765	6.70493	7.73375	5.14806	8.0996	0	-1.14582	3.93792	10.4256	8.59573	0
P8	tomato	type II	-6.21073	-1.28207	10.3404	12.1265	5.53644	4.48364	0	8.11892	5.52334	8.09523	9.54042	5.50872	6.25847	2.82497	1.83456	8.45715	2.61613	0	9.51483	9.55899	7.13159	6.76633	5.82026	0	8.20005	3.2204	0	0	4.5955	0	0	8.14218	8.61916	9.3982	0	0	8.93805	7.65116	8.02852	4.76203	8.86004	0	1.00124	4.01295	11.1549	9.0043	0
P8	tomato	type II	-5.84599	-1.35161	11.0388	12.3277	6.0514	5.08923	3.96922	9.04502	7.23029	7.67832	9.71261	5.67792	6.49634	3.75408	5.75993	8.59626	4.16575	0	7.30862	9.85186	6.23911	7.24679	6.64313	-0.615253	8.55942	0	2.98538	0	5.52681	-0.33123	0	8.34892	9.24701	9.46727	5.57663	0	9.3466	7.38902	7.95488	5.25964	8.58221	0	1.21864	4.93641	11.3597	9.50728	0
P8	tomato	type II	-5.52778	-1.25995	10.6586	12.179	6.71875	6.31035	3.76641	8.26413	6.76265	8.28314	10.0656	4.78816	6.2667	0	4.89695	8.54199	3.52716	0	8.72661	9.7973	6.96484	7.31547	0	0	8.58455	2.5215	2.98117	0	4.72215	0	0	8.70877	9.09057	9.4188	2.95486	0	8.75227	6.74593	7.70561	6.43645	7.04561	0	-0.349228	3.34721	11.2035	8.86928	0
P8	tomato	type II	-5.60922	-1.30275	9.96435	12.0599	6.2092	5.45755	3.52362	8.31731	6.69573	7.99343	8.96934	6.69788	4.92321	3.62862	3.21177	8.57984	3.97886	0	8.00944	9.26327	6.91803	6.54739	0	0	7.2677	0	4.48121	0	2.57722	0	0	8.94955	9.14202	9.5482	3.26139	0	9.0664	6.59433	7.74549	4.3212	7.77346	0	-1.23066	3.32609	11.6878	8.36197	0
P8	tomato	type II	-6.0312	-1.33107	10.8473	11.8211	4.394	6.16069	0	8.64118	6.55117	7.82273	10.2024	0	7.33786	2.54021	3.21338	8.77468	0	0	10.0628	9.95525	6.77952	7.30862	6.00611	-0.516902	6.88197	0	2.9888	0	0	0	2.54538	7.8595	8.94224	9.72487	0	0	9.19582	7.48838	8.42509	5.97424	8.56855	0	0.39175	3.52027	11.5815	9.54048	0
P8	tomato	type II	-5.62284	-1.25506	10.7487	11.8445	6.92444	6.30506	0	7.74192	6.9946	8.27865	9.3488	5.855	7.30242	2.42899	3.17648	8.73247	4.59227	0	7.30862	9.11974	7.32052	7.40677	5.19526	0	8.35158	0	4.3807	0	4.02274	4.52443	0	8.25755	8.67976	8.76914	0	0	8.58982	6.79062	7.7097	4.93569	8.3737	0	-1.28313	2.12731	10.8929	8.6524	0
P8	tomato	type II	-5.61682	-1.29483	10.5252	11.9091	6.06427	6.28807	0	8.08006	6.72906	8.25167	9.03566	6.17864	6.47238	2.28069	4.23923	8.17495	5.39036	0	7.67158	9.38004	6.976	6.24667	5.65173	0	8.57273	2.5518	3.25599	0	4.24975	5.30817	0	8.21354	7.78279	9.40917	0	0	8.7199	7.1763	7.68363	5.30255	6.89366	0	0	3.67835	10.7734	8.56365	1.37078
P8	tomato	type II	-6.46396	-1.09561	10.0835	12.5277	6.07878	5.48356	0	9.13582	4.01988	8.58509	8.98272	6.58224	6.4701	0	3.17084	9.36721	6.47839	0	7.62033	9.41526	7.13855	7.45464	0	3.21596	7.30862	0	5.55368	0	5.73336	0	0	9.13762	8.81784	9.55883	0	0	9.38191	7.51606	7.89284	4.30334	8.70388	0	8.1388	4.99811	11.3601	9.07579	-0.779578
P3	tomato	2	2.95454	2.47041	9.57377	11.8426	0	0	0	6.7595	7.11752	0	0	0	0	0	0	0	9.12626	0	0	0	0	7.90966	0	0	8.00417	0	0	0	6.85667	0	0	0	0	6.91421	0	0	0	0	0	0	0	0	6.1401	0	8.08749	8.08966	0
P3	tomato	2	2.76757	2.23747	10.3828	12.3047	0	0	0	0	0	0	0	7.18823	0	0	0	0	9.6987	0	0	6.73531	0	0	0	0	9.88012	0	0	8.21166	0	0	0	0	0	9.37549	7.0912	0	0	0	0	0	0	0	6.26016	0	9.44877	0	0
P3	tomato	2	2.87928	2.5229	9.5014	11.9174	0	0	0	0	0	0	0	0	0	0	0	0	9.16341	0	0	0	0	0	0	0	8.5281	0	0	0	0	0	0	0	0	0	0	0	0	5.88182	0	0	0	0	7.21867	0	10.0329	0	0
P3	tomato	2	2.73499	2.94311	10.1936	13.345	0	0	0	0	0	0	0	8.67374	0	0	0	0	7.54472	0	0	0	0	0	0	2.0742	0	0	0	0	0	0	0	0	0	0	0	0	0	0	0	0	0	0	0	2.93439	8.8287	0	0
P3	tomato	2	2.69822	3.05295	10.6152	10.9985	0	0	0	0	0	0	0	0	6.61139	6.51939	0	0	10.3183	0	0	7.48602	0	0	0	3.6588	0	0	0	0	0	0	0	0	7.52792	0	0	0	0	0	0	0	0	0	0	0	9.89473	0	0
P8	tomato	2	2.47463	2.21285	10.2278	13.1759	0	7.85911	0	0	7.91474	0	0	0	0	0	6.12078	0	7.93522	0	0	7.40542	0	0	0	0	8.73496	0	0	0	0	0	0	6.10247	0	6.53182	7.31651	6.20792	0	0	0	0	0	0	0	0	9.31418	0	0
P8	tomato	2	2.85776	2.71202	9.39677	10.6757	0	0	0	0	0	5.92251	0	0	0	4.73305	0	0	0	0	0	7.30862	0	0	0	0	0	6.58993	0	0	0	0	0	0	0	0	0	0	0	0	0	0	0	0	0	0	7.59476	9.03622	4.68444
P8	tomato	2	2.86183	2.81424	7.51953	10.9242	0	0	0	0	0	6.32609	5.85319	0	0	5.56987	0	0	9.06102	0	0	0	0	0	0	0	0	0	0	0	0	0	0	0	0	0	0	0	0	0	0	0	0	0	0	0	8.91193	0	0
P8	tomato	2	2.79575	2.67608	10.4374	9.60239	0	0	0	6.73999	0	0	0	0	0	0	0	0	8.92812	8.388	0	7.05642	0	0	0	0	7.34469	0	0	0	0	0	0	0	0	0	0	0	0	0	0	0	0	0	7.30862	0	9.46572	0	6.29232
P8	tomato	2	2.90038	2.48669	9.01551	11.7811	0	0	0	6.80435	0	0	0	0	0	0	0	8.01333	0	0	0	8.60986	0	6.72344	0	0	0	0	0	6.67006	0	6.62298	0	6.3747	0	0	0	0	0	5.45326	0	0	0	0	0	0	10.2276	7.63115	4.64058
P8	tomato	2	2.71473	2.97463	10.0739	14.2623	0	0	0	0	0	0	5.70928	8.63875	5.66338	0	4.9588	0	7.85	0	0	6.63889	0	0	0	0	4.81107	0	5.25691	0	0	0	0	0	0	0	0	0	0	0	0	0	0	0	0	1.13485	8.40613	0	4.79134
P12	tomato	2	2.99735	2.667	10.2998	13.0515	0	0	0	0	0	6.18227	5.1063	0	0	0	0	0	8.47359	0	5.5394	0	0	6.93346	0	4.67439	0	0	0	0	0	2.28867	0	4.6047	0	0	0	0	0	0	6.613	0	0	0	0	0	9.01068	8.31917	0
P12	tomato	2	2.94597	2.75931	9.03703	10.6026	0	0	0	0	0	6.00183	6.40929	0	0	0	6.34134	0	8.40785	0	6.7769	0	0	2.35996	0	0	0	7.12518	0	0	0	7.96429	0	0	0	7.72555	6.52377	0	0	0	0	0	0	0	0	0	8.14902	0	0
P12	gfp	2	2.53224	2.57296	9.69318	11.5785	0	0	0	0	0	7.2253	0	8.8454	0	0	0	9.18284	6.98587	0	6.97727	7.34995	0	0	0	6.23034	6.69105	0	0	0	0	0	0	6.35618	0	0	0	6.22832	0	0	0	0	0	0	0	0	7.92569	6.64461	0
P12	gfp	2	2.76929	2.23847	9.95975	11.9069	0	5.77097	0	6.7769	0	0	0	0	5.63183	5.66417	0	0	8.60565	0	7.11449	7.13245	0	0	0	0	7.75527	0	0	0	0	0	0	7.4762	0	7.39284	7.10991	0	0	0	0	0	0	0	0	0	9.36948	0	0
P12	gfp	2	2.98172	2.16579	10.4158	11.9254	0	7.02151	0	7.31414	0	6.86671	6.85245	0	2.26199	2.11635	0	0	8.25021	0	2.7916	6.13505	0	0	0	0	6.62433	0	0	0	0	0	0	6.88735	0	3.13371	4.84033	0	0	0	0	0	6.11166	0	0	2.38719	7.92904	7.31228	0
P12	tomato	2	2.86987	2.60593	10.0502	12.5114	7.47811	0	0	0	0	0	0	0	0	0	0	0	0	0	0	0	0	0	0	0	9.41023	0	0	0	0	0	0	0	0	0	0	0	0	0	0	0	0	6.37828	0	0	9.46207	7.52588	0
P12	tomato	2	2.8385	2.66281	9.58715	10.1991	0	0	6.69401	0	0	6.11516	0	0	3.23912	0	0	7.931	8.28342	0	0	0	0	0	0	0	6.78897	0	0	6.30608	0	0	0	8.21327	0	0	0	0	9.11276	0	5.83997	0	0	0	4.1403	0	8.31184	0	0
P12	tomato	2	2.93706	2.40423	9.46271	11.2426	0	0	0	5.9534	0	0	0	0	0	0	0	0	6.7769	6.93696	0	6.32715	0	0	0	3.39825	6.67448	0	0	0	0	0	0	0	0	7.24968	0	0	0	0	0	0	6.90598	0	0	0	6.40434	5.90329	0
P12	tomato	2	2.61385	1.90911	9.51823	13.272	6.40758	0	0	7.83959	0	0	0	0	6.03318	0	0	0	8.2431	7.76382	3.60503	5.62547	5.9355	6.43402	0	0	7.14391	0	0	6.58594	0	0	0	7.54572	0	6.74071	5.67154	0	0	0	0	6.37968	0	6.2563	6.11082	0	8.96194	7.40973	0
P12	tomato	2	2.90746	2.33953	9.15406	10.4923	0	0	0	4.61331	7.05543	0	0	0	0	0	0	8.14483	0	0	6.7769	6.10704	0	0	0	0	6.35152	0	0	0	0	6.03523	0	0	0	7.50629	6.85154	0	0	0	0	0	0	0	0	0	7.14684	7.31403	0
P12	gfp	2	2.57214	2.49412	9.54367	11.4812	0	0	0	0	0	6.96111	0	8.69001	0	0	0	8.82854	7.01188	0	6.81466	7.47468	0	0	0	6.215	6.4388	0	0	0	0	0	0	6.34342	0	0	0	6.19023	0	0	0	0	0	0	0	0	7.58206	6.73915	0
P12	gfp	2	2.7678	2.2207	9.92773	12.0074	0	0	0	6.7769	0	0	0	0	5.315	5.54049	0	0	8.87927	0	0	7.34779	0	0	0	0	7.97732	0	0	0	0	0	0	7.4525	0	7.63718	7.0334	0	0	0	0	0	0	0	0	0	9.24061	0	0
P12	gfp	2	3.03731	2.30988	10.0348	11.6165	0	7.08019	0	6.89463	0	6.78883	6.60958	0	0	0	0	0	0	0	0	6.08038	0	0	0	0	6.23029	0	0	0	0	0	0	6.79551	0	0	4.07811	0	0	0	0	0	5.27086	0	0	2.47048	7.20759	7.16899	0
P12	tomato	2	2.72857	2.32378	8.7674	9.51519	0	7.88971	0	0	0	0	0	0	0	0	0	0	9.01739	6.73585	0	7.65024	0	0	0	0	8.66105	0	0	0	0	6.7769	0	0	0	0	0	0	0	0	0	0	0	0	0	0	8.012	0	1.15556
P12	tomato	2	2.92348	2.54642	8.50241	10.9383	0	0	0	6.76476	0	0	0	0	0	0	0	0	6.37957	0	0	7.07341	0	0	0	0	0	0	0	0	0	0	0	0	0	0	0	0	0	0	0	0	0	0	0	0	8.81559	6.74675	2.02439
P3	tomato	3	3.32024	-3.77582	11.6018	11.506	5.65683	6.66234	0	7.6286	0	7.48304	4.73792	0	6.64907	7.49629	1.97125	9.86624	0	0	3.43716	7.4391	0	0	0	0	8.29302	0	3.71031	0	0	0	0	9.53498	9.5655	7.42774	7.49203	0	0	4.53985	7.35833	4.84569	0	0	0	0	10.4251	7.80875	0
P3	tomato	3	3.11057	-3.44157	12.036	11.4544	0	0	0	0	6.61596	7.41135	0	5.22837	4.97115	4.20518	0	8.52347	7.20297	0	0	8.18359	4.61246	0	0	0	8.11672	0	0	0	0	0	0	8.75019	8.57051	9.41355	8.27449	7.41822	0	0	6.85542	6.53316	0	0	0	0	10.5355	5.5733	0
P3	tomato	3	3.08022	-3.88597	11.8063	13.1609	0	0	0	7.81743	6.47277	8.8335	0	7.99934	6.6221	6.29119	1.87173	9.52532	7.8431	0	0	9.3561	0	0	0	3.42149	8.1989	0	5.67723	0	0	0	5.09414	10.2904	8.15743	7.84852	8.9608	0	0	6.54178	7.04687	0	0	0	0	0	11.6811	6.31498	0
P3	tomato	3	3.09322	-3.37248	11.589	11.7622	0	7.14155	0	0	7.9452	5.62124	0	0	0	5.29201	0	10.0434	8.75516	0	0	7.54574	0	0	0	0	8.73198	0	0	0	0	0	0	10.6456	8.12239	9.89772	8.08484	0	0	0	6.03016	0	0	0	6.7232	0	10.7092	6.12154	0
P3	tomato	3	3.20367	-3.82052	10.9663	12.4031	0	0	0	7.02707	5.78328	8.56792	6.68142	6.95695	5.42906	7.34698	0	8.44088	7.25934	0	5.69486	6.50803	0	1.72246	0	1.57934	7.5962	0	0	0	0	0	0	9.35308	9.56702	9.79438	10.1312	0	10.177	6.32767	6.43047	4.27643	0	0	0	0.13607	10.1689	7.48787	0
P3	tomato	3	3.1242	-3.73436	11.7645	12.3232	5.87949	7.2836	0	5.60411	0	9.32957	7.32388	6.01329	7.5389	6.78783	4.58407	9.44731	8.2734	0.347812	0	6.77761	0	0	0	0	9.71388	0	4.03401	0	0	0	7.2878	10.633	9.86637	9.82511	8.30363	0	0	4.16694	7.32354	0	0	1.35768	0	0	10.6922	7.70184	0
P3	tomato	3	3.13832	-3.5523	10.5231	11.7898	6.05464	6.94684	0	0	0	8.52083	0	0	5.32602	0	5.45932	9.71814	9.17273	0	0	6.95115	0	0	0	0	7.3334	0	0	0	0	0	0	11.0786	9.76362	10.7142	7.94963	0	0	0	0	5.40088	0	0	0	1.70923	11.1113	0	2.76128
P8	tomato	3	3.29171	-3.54756	11.725	11.8994	5.38742	6.00032	5.86469	7.23936	0	8.59282	4.71257	6.67571	5.59288	6.2448	2.57511	8.9657	0	0	0	7.74186	0	0	0	0	7.69866	0	4.94831	0	0	0	0	9.39324	9.2896	8.06649	10.1914	0	9.67422	5.38031	0	0	0	0	0	0	10.2279	7.61786	0
P8	tomato	3	3.34823	-3.79037	10.3498	11.9423	0	0	0	5.3113	0	8.35724	4.80101	6.53621	6.52243	6.244	0.440327	9.19231	8.10979	0	0	7.00869	0	0	0	0	9.02156	0	0	0	0	6.663	0	9.33368	9.02562	8.03764	8.89795	0	7.50988	0	5.42398	0	0	0	0	2.01446	11.0905	5.58104	0
P8	tomato	3	3.20558	-3.56846	11.471	12.7583	5.10045	0	0	5.33272	0	7.9096	1.47816	7.53106	5.57658	4.45342	0	8.78804	8.47736	0	0	0	0	0	0	0	7.34891	0	0	0	0	0	0	8.85241	10.0879	9.11416	10.4363	0	0	0	5.94138	0	0	0	0	0	9.67971	7.0589	4.37192
P8	tomato	3	3.14351	-3.4266	11.0798	12.4893	0	0	6.61962	6.46435	7.5474	8.27379	6.81267	7.82231	5.64313	7.28046	2.87532	9.11415	7.18055	0	0	7.56383	0	6.26673	0	0	9.57851	0	5.54634	0	0	6.73752	0	10.7025	7.33678	8.43009	6.51053	6.05599	0	0	0	0	0	0	0	0	10.524	8.37843	0
P8	tomato	3	3.19936	-3.60213	11.6922	11.7878	0	0	0	8.42218	7.12705	7.46806	7.30435	5.84216	6.58792	6.71883	0	9.57436	0	0	0	7.96478	0	0	0	0	9.18646	0	0	4.20572	0	8.02931	0	9.57324	6.0644	9.94103	6.61487	0	0	0	6.19843	0	0	0	0	0	11.2148	6.73075	0
P8	tomato	3	3.13392	-3.51805	11.6929	11.0022	0	6.43048	3.06769	6.63128	7.06627	5.9433	5.41356	1.09073	6.94426	0	0	9.52276	8.65156	0	0	7.36229	0	0	0	0.492565	9.14827	0	0	0	0	0	4.80124	9.98616	8.49768	8.69877	6.44179	5.01229	0	0	6.81173	0	0	0	0	0.612712	11.4177	7.26458	0
P8	tomato	3	3.29032	-3.76515	10.1654	9.56753	0	7.55813	0	0	0	9.09562	0	0	6.95081	0	0	8.50685	7.45434	0	1.62762	8.6224	0	0	0	0.872866	7.9734	0	0	0	0	0	0	10.1537	6.9845	9.70812	9.87245	0	0	4.94651	0	0	0	0	0	0	9.84446	6.19038	2.44727
P8	tomato	3	3.13058	-3.915	11.7807	11.3953	0	0	0	9.08339	0	6.48425	0	0	6.3055	6.63728	0	8.81834	7.42328	0	0.892727	8.53006	0	0	0	0	8.20058	0	0	0	0	0	5.90227	9.92437	7.16745	8.3399	8.62851	0	9.15772	0	5.4976	0	0	0	0	0	10.9563	7.53558	1.95182
P12	tomato	3	3.12604	-3.50226	11.3642	11.5	5.14315	6.12621	5.65945	0	0	8.14066	5.42401	7.36937	4.55157	4.21567	2.36877	9.33356	6.93677	0	0	8.42348	0	0	0	0	7.76498	0	0	0	0	0	0	9.64634	7.94513	8.26913	7.62995	0	0	0	3.91029	0	0	0	0	0	10.324	7.57343	0
P12	tomato	3	3.26725	-3.70781	10.5483	11.3847	0	6.17878	8.31768	5.58622	0	8.35149	7.40566	1.08275	6.24634	5.66949	0	8.76272	7.8767	0	0	7.46297	0	0	0	0	7.02783	0	0	0	0	0	0	9.80309	8.3627	9.0008	7.06728	0	0	2.75637	6.86845	6.04602	0	0	0	0	9.84035	0	0
P12	tomato	3	3.38681	-3.60126	10.5635	11.6367	0	0	0	0	6.62146	8.46347	0	8.03768	3.88195	0	0	9.0596	6.5538	0	0	7.63816	0	0	0	0	7.76083	0	2.51245	0	3.99176	4.83371	0	9.55494	5.89221	8.82451	6.18117	0	0	4.56291	5.96075	4.40796	0	0	0	0	9.90984	5.54182	0
P3	tomato	IA	-2.0213	-6.01075	10.8969	12.2626	0	0	0	6.11315	0	8.52493	7.2003	6.95928	6.46119	5.62605	2.83326	9.76779	8.84982	0	6.76302	7.94157	0	0	0	0	8.14943	0	0	0	0	0	0	0	0	0	8.58709	0	0	0	5.82835	0	10.2328	9.1009	0	2.76942	11.1608	0	0.254416
P3	tomato	IA	-1.42269	-5.77282	11.1192	11.3494	0	0	0	8.30057	0	9.18637	5.84208	5.62214	5.32526	4.87554	5.92388	0	7.37954	9.11008	0	6.30134	0	0	0	0	8.27602	0	0	0	4.42797	0	0	8.97599	0	0	8.09417	0	0	0	6.10825	0	7.90207	7.09989	0	0	9.93172	6.80318	0
P3	tomato	IA	-1.83597	-5.23547	10.636	11.9881	6.18154	0	0	7.3783	0	7.86398	7.39645	6.92079	5.00561	5.24901	6.34122	9.30035	7.64757	7.22476	0	6.94184	0	0	0	0	8.15193	0	5.80745	0	0	0	0	0	0	5.59869	8.46894	0	0	0	7.04736	5.29182	9.74231	8.72397	0	0	11.2787	0	0
P3	tomato	IA	-1.3171	-5.57024	11.0508	11.6895	0	7.25477	0	7.77509	0	8.02289	6.37605	7.845	5.8333	0	7.03788	0	8.48541	8.09865	0	7.80737	0	0	0	0	7.66903	0	2.67289	0	0	0	0	9.75416	0	6.68404	9.00191	5.41821	0	0	6.68374	7.25934	8.26382	8.50042	0	0	10.4524	6.29872	0
P3	tomato	IA	-1.18973	-5.60707	9.45961	12.0368	0	0	0	7.64937	0	6.13747	8.43496	6.72571	5.74108	5.76275	7.73595	0	7.60371	9.87058	0.849176	6.74896	0	0	0	0	7.99867	0	0	0	0	0	0	9.69834	0	7.70276	9.24788	4.97941	0	0	0	6.76818	8.38199	8.72956	6.06776	0	9.30547	5.9666	0
P3	tomato	IA	-1.67532	-5.12617	10.3463	12.6796	0	6.60848	0	8.08163	0	8.16055	4.08618	6.81737	5.3335	0	6.24655	8.82534	7.31704	9.00358	0	7.29034	0	0	2.92819	0	7.36658	0	0	0	0	0	0	8.64919	0	6.46535	9.38539	7.15047	0	0	6.50243	8.21319	9.47428	8.52217	0	0	10.0844	0	0
P3	tomato	IA	-1.32381	-5.30779	9.26879	10.1428	5.83319	6.40614	0	0	0	7.57748	6.63189	0	5.76256	0	6.75957	8.27357	8.1953	7.95439	0	6.83332	0	0	0	1.25398	8.08487	0	0	0	0	0	0	9.67502	0	8.99382	8.80711	0	0	0	7.13085	7.78132	8.62398	8.73925	0	0	9.69393	5.23466	0
P3	tomato	IA	-1.43153	-5.18099	8.82068	10.9993	0	6.08076	0	7.65171	0	4.56822	7.42245	5.90472	5.46942	0	6.25239	8.3689	8.09447	8.68891	0	7.69805	0	0	0	0	7.09632	4.24634	0	0	0	0	0	7.46012	0	6.01495	8.08319	0	0	0	7.95809	7.57386	8.34873	8.63427	5.14257	0	8.95792	5.24741	0
P3	tomato	IA	-2.288	-3.99518	10.2302	12.6961	5.47196	0	0	8.57131	0	8.62736	7.01784	6.65408	7.00839	4.85814	6.97896	8.86982	7.86015	9.84085	0	6.33919	0	0	0	0	8.1615	0	7.42477	0	0	5.40815	5.60657	9.24068	0	8.10007	8.69031	6.1173	0	0	0	8.56624	8.4763	9.56526	0	0	9.37342	5.55494	0
P3	tomato	IA	-1.14694	-5.65456	10.4517	10.0594	0	0	0	0	5.85959	8.66828	5.21052	0	6.39829	0	6.23384	0	7.86217	8.9185	0	7.51835	0	0	0	0	8.14107	0	0	5.76584	0	0	0	9.25391	0	7.31508	8.47624	0	0	4.27684	6.59515	6.28204	8.448	9.8813	0	0	11.5448	7.2129	0
P3	tomato	IA	-1.25658	-5.10225	10.8058	12.044	0	7.25934	0	8.65647	5.96606	7.39244	6.15775	7.05585	6.77847	4.99942	5.48735	9.37003	7.96857	8.27649	0	7.60498	0	0	0	0	8.14574	0	5.24481	6.09135	0	0	0	9.44091	0	0	8.59442	0	6.42399	4.88701	0	7.71189	9.33905	8.46677	0	0	10.0959	5.95249	0
P3	tomato	IA	-2.10423	-4.05845	9.29317	11.5511	0	6.28421	0	6.97371	0	8.20927	6.97876	7.50624	4.95644	0	5.42414	8.69657	7.82064	6.71532	0	7.95443	0	0	0	0	7.68483	0	1.08628	6.22276	0	0	0	9.52752	0	8.573	8.60709	5.29306	0	0	6.99885	8.15193	9.25386	7.96214	3.42026	0	9.37043	0	0
P3	tomato	IA	-1.97529	-5.18975	11.1277	12.1335	6.16066	7.17908	0	8.11157	0	9.27519	7.44885	6.782	5.71784	5.07527	5.88497	9.05444	7.75071	7.00134	0	5.74028	0	0	0	0	7.80291	0	0	0	0	0	0	9.55727	0	5.83617	9.25347	5.65968	0	0	6.72721	7.33961	8.1169	7.52869	0	0	10.5802	6.18584	0
P3	tomato	IA	-1.36799	-4.83481	10.9314	12.1012	6.13016	6.29431	0	1.57231	7.05917	9.06705	7.242	7.24404	7.30249	0	6.4697	10.1667	8.93741	7.25934	0	7.30685	0	0	0	0	8.36399	0	0	7.90258	0	0	0	9.71306	0	6.31884	9.14667	5.88531	0	4.61295	6.73506	7.9352	6.26131	9.91785	0	0	10.3576	7.13911	0
P3	tomato	IA	-1.36299	-5.00289	10.3525	11.5413	0	6.91983	0	7.91253	0	8.57072	7.11286	4.5	0	0	6.57965	8.59844	8.43699	7.9969	4.2759	7.72007	0	0	0	5.2721	8.16801	0	0	5.88193	0	0	4.61555	8.5609	0	7.25934	7.17747	6.47863	0	0	7.06871	7.06328	7.83308	8.47963	0	0	10.1742	6.5891	0
P3	tomato	IA	-1.5913	-5.90671	10.6778	12.0145	5.63685	6.45613	0	7.18933	5.80229	8.40272	7.76837	6.91495	5.20938	0	6.10388	8.76394	8.08933	7.12588	0	0	0	0	0	0	8.12877	0	0	0	0	0	4.5209	9.92534	0	7.02943	7.49418	0	0	0	5.09224	0	8.79903	7.82316	0	2.20687	10.8701	5.44913	0
P3	tomato	IA	-1.55724	-4.67488	10.8955	11.5976	5.76327	6.08735	0	7.52268	0	7.66271	7.16023	6.62097	6.00209	0	5.08323	8.78726	7.61323	8.52047	0	7.77159	0	0	0	4.43061	7.94115	0	0	6.66346	0	0	4.04473	8.74206	0	6.51989	9.49017	4.98391	0	0	7.50891	6.8569	8.53345	8.36463	0	0	10.3375	5.70664	0
P3	tomato	IA	-1.96309	-6.01997	11.2864	11.4247	5.98897	6.876	0	6.85316	6.66234	8.32171	7.43002	7.91768	5.10606	0	6.30996	8.41668	0	6.91923	0	5.9608	0	0	0	3.05932	8.56246	0	0	0	0	0	0	9.52181	0	0	7.88202	0	0	0	6.98933	0	11.019	8.61656	5.94733	1.56756	11.1865	6.11776	0
P3	tomato	IA	-2.23305	-6.02275	10.7003	12.327	0	6.26804	0	7.04751	0	8.98502	6.68138	1.16037	4.77944	6.53348	0	8.49	0	0	2.38903	8.24518	0	0	3.24518	0	8.79896	0	0	0	0	0	0	0	0	0	8.21885	0	0	0	7.30086	0	8.61862	8.25752	0	1.78115	10.9472	5.51802	0
P3	tomato	IA	-1.21429	-5.43619	11.0137	11.2716	0	0	0	6.64843	4.73823	8.89098	6.50382	0	5.4178	0	8.59933	0	10.484	8.94937	3.34392	9.23626	0	0	0	0	10.1592	0	0	0	0	0	4.60523	9.41644	0	5.92201	9.31917	8.50539	0	0	8.90577	7.32459	7.1941	8.84077	4.3652	0	12.1531	8.90448	0
P3	tomato	IA	-1.76048	-5.14903	10.1937	11.3568	0	0	0	7.30492	6.84221	7.5336	7.46039	6.16116	6.05705	6.08291	7.62906	8.48727	0	8.89887	0	7.25934	0	0	0	0.244731	8.2674	0	-0.0772183	0	0	0	0	0	0	8.8949	9.34583	5.64081	0	0	5.20326	8.49819	6.32108	8.19428	0	0	9.11023	6.19328	0
P3	tomato	IA	-1.56678	-5.38222	9.99986	10.124	0	0	0	6.86058	0	8.46204	6.71432	0	5.14616	0	5.69065	8.50203	0	8.51549	0	7.34401	0	0	0	3.86033	8.06797	0	0	0	0	0	0	9.4754	0	0	9.94694	0	0	0	6.86875	5.36772	8.45696	8.15788	0	3.23748	9.7864	6.79497	0
P3	tomato	IA	-1.71978	-5.97334	10.1123	11.0916	0	0	0	0	7.77081	8.41463	6.67202	6.6298	6.11248	7.0372	1.185	8.67272	8.04204	0	4.44791	0	0	0	0	0	7.95875	0	0	0	0	-0.441283	0	9.67305	0	5.93808	8.05918	0	6.6677	0	8.13226	0	8.81175	9.49095	0	0	10.9237	7.61728	0
P3	tomato	IA	-1.74427	-5.47396	10.6038	12.0611	0	0	0	8.19332	0	8.69908	6.99104	7.23445	6.38402	0	3.74928	8.63839	8.2858	7.87949	0	6.07631	0	0	0	0	8.4058	0	0	0	0	0	0	10.2431	0	6.94979	7.53941	0	0	0	0	5.31703	9.38643	7.50302	5.04201	2.6325	10.9046	6.83136	0
P3	tomato	IA	-1.90134	-5.85515	10.4288	11.9624	5.66833	6.00626	0	0	0	8.21883	7.15064	6.76961	5.01088	0	5.65393	7.90576	7.97986	8.2473	0	7.29036	0	0	0	0	8.01256	0	0	0	0	5.0039	0	9.81387	0	7.15466	7.82761	0	0	0	4.47768	0	9.5133	7.61363	0	3.44031	10.9713	0	0
P3	tomato	IA	-1.22622	-5.50939	10.6017	11.4053	0	0	0	7.70187	5.63398	8.36424	7.87805	3.06369	4.99805	0	6.52164	0	8.05056	10.0626	0	8.13567	0	0	0	2.10659	7.95811	0	0	0	0	0	5.56001	10.1721	0	6.49982	9.13561	0.480323	0	0	6.12386	8.51904	8.45136	8.73896	4.7955	0	11.2892	6.67272	0
P3	tomato	IA	-1.26084	-5.04427	10.8176	11.4695	0	6.02629	0	9.14273	0	7.24999	6.97133	0	0	5.52978	7.11523	9.22141	7.2687	9.24175	0	6.64577	0	0	0	0	8.60612	0	0	0	0	0	0	9.85872	0	0	9.04464	0	6.83775	5.30963	7.57619	6.15506	10.1873	6.68414	0	0	11.0693	5.7557	0
P3	tomato	IA	-1.7236	-5.4224	10.2949	12.5373	0	0	0	6.68962	0	7.45701	6.02886	8.02225	0	0	5.07646	9.51399	7.88462	9.55188	0	5.64978	0	0	0	0	9.27394	0	0	0	0	0	5.59085	9.97804	0	0	7.41	0	0	0	0	0	8.88947	8.66196	0	0	11.2047	-0.16218	0
P3	tomato	IA	-2.34646	-5.73134	11.1187	11.6674	5.77266	0	0	7.68621	4.98972	9.15265	7.7521	7.91238	6.26975	7.0731	2.08225	9.46073	8.55951	7.59982	0	7.25934	0	0	0	0	8.66205	0	0	0	0	0	0	0	0	0	8.08887	0	0	3.91206	6.02566	5.09561	7.77432	9.41637	0	0	10.4148	7.24194	0
P3	tomato	IA	-1.78552	-5.58542	9.94901	11.7516	0	0	0	8.16532	0	8.61916	7.5525	6.8525	0	0	0	8.02985	7.12044	8.73882	0	0	0	0	0	0	7.55272	0	3.86864	0	0	0.547201	0	8.78367	0	6.17628	8.78194	0	0	0	6.59853	0	6.44311	7.98153	0	0	10.9804	5.60068	0
P3	tomato	IA	-1.73322	-5.31032	10.1733	12.6372	5.6685	0	0	7.07639	0	8.59558	4.8377	7.77735	0	0	7.12094	9.46059	8.26259	9.56791	5.5149	6.31824	0	0	0	0	7.5312	0	0	0	0	0	0	9.96826	0	8.00191	7.34926	0	7.3935	0	4.55971	4.86666	7.92625	8.75423	0	0	10.6191	0	0
P3	tomato	IA	-1.51888	-5.73134	10.651	13.0476	0	5.89659	0	0	0	8.62626	7.25934	8.25446	6.44147	0	6.56146	8.55191	7.76774	9.63286	0	7.5456	0	0	0	0	7.52807	0	4.1546	6.33013	0	0	5.96087	10.224	0	8.75762	7.5339	0	0	0	6.29187	6.26577	9.53785	5.88888	0	3.37946	10.8613	5.39404	0
P3	tomato	IA	-1.64979	-5.72945	9.9957	10.9829	0	7.29344	0	8.89623	6.85824	6.71514	0	1.9804	0	4.97126	6.603	9.15981	8.19509	8.54127	0	0	0	0	0	4.82977	7.48815	0	0	0	0	0	0	9.8555	0	7.09361	7.60782	0	0	0	6.28832	0	9.85173	8.65223	0	0	10.07	6.82763	0
P3	tomato	IA	-1.75166	-5.78121	10.7163	12.1653	5.48974	6.81795	0	0	0	7.08813	7.47062	7.36684	0	0	5.25124	8.35448	0	7.22132	0	7.44272	0	0	0	0	8.04038	0	4.71316	0	0	0	5.49461	9.48436	0	0	7.4466	0	0	0	6.13215	0	9.22407	8.90827	0	2.07914	11.0009	6.06379	0
P3	tomato	IA	-2.43009	-6.09695	10.5288	11.9554	6.24924	5.87721	0	7.41171	0	9.47153	6.35778	6.24432	6.44486	5.0697	0.481713	0	8.85311	8.96832	4.19021	8.27366	0	0	0	0	8.78291	0	0	0	0	0	0	9.82294	0	0	3.97408	0	0	0	7.07274	0	9.19206	7.59041	0	0	10.7678	0	0
P3	tomato	IA	-1.36844	-5.0901	10.8078	11.6927	5.69825	6.89642	0	8.19579	0	8.12121	6.8269	6.831	5.02952	0	7.61231	8.06811	8.20048	9.85911	0	8.17966	0	0	0	0	8.17171	1.09424	6.00459	7.09721	0	0	5.84713	10.0489	0	8.30725	8.70958	5.52448	0	0	6.1855	7.30852	6.8595	8.97427	0	0	11.5223	7.25934	0
P3	tomato	IA	-1.33559	-5.65069	9.99094	12.2091	0	0	0	6.62061	0	8.04647	8.08035	7.75222	1.82131	0	7.07898	0	7.31179	8.37712	0	7.2807	0	0	0	0	7.23799	0	4.29484	0	0	0	0	8.93265	0	8.49265	5.03777	0	0	4.09284	0	4.30998	8.6383	7.7598	4.1116	1.8055	10.3565	5.74567	0
P3	tomato	IA	-1.40651	-5.5711	10.9606	11.8215	0	0	0	7.33685	2.40446	8.50916	6.9919	0	0	0	5.76441	0	8.34351	8.24805	0	6.99924	0	0	0	0	7.62507	0	0	0	0	0	6.15982	10.0201	0	6.32963	7.43095	0	6.07847	0	5.47948	0	9.11661	8.31353	0	0	11.4575	0	0
P3	tomato	IA	-1.38379	-5.49173	11.3738	12.3789	0	7.14632	0	7.83954	0	8.56824	8.04589	7.76708	5.68426	0	6.96112	0	8.18625	7.21431	0	7.54203	0	0	2.51537	0	8.08162	0	0	0	0	0	4.89066	9.34817	0	7.07584	6.48772	0	0	5.18908	7.89453	7.15838	9.08033	8.71332	0	0.616736	11.4842	6.48699	0
P3	tomato	IA	-2.41655	-5.83945	10.137	12.2141	0	7.90264	0	7.59024	0	8.64955	5.77841	7.52252	5.1015	0	0	8.54588	8.47568	7.82933	0	6.85217	5.0228	0	0	0	7.00988	0	0	0	0	0	4.90306	9.80356	0	7.83366	7.61917	0	0	4.9722	6.24207	0	9.00927	8.68096	0	1.20843	11.2648	0	0
P3	tomato	IA	-3.05841	-5.36774	11.3299	13.4517	0	7.42801	0	9.10823	5.49144	9.92302	6.73396	7.09359	6.39732	7.51639	3.0338	9.08717	6.27093	0	0	8.30047	0	0	0	0	8.55616	0	4.69787	0	0	0	0	10.0522	0	0	7.29771	0	0	4.65759	6.72832	0	8.78123	6.73345	4.75032	0	10.5024	6.00269	0
P3	tomato	IA	-2.40428	-5.46574	10.8917	14.2484	0	7.62035	0	0	0	8.7786	6.47291	9.43686	6.38239	6.05417	2.78898	9.18595	8.77933	7.79117	0	6.17457	0	0	0	0	8.79948	0	4.47788	0	0	0	0	10.5888	0	5.41466	9.2325	0	0	0	7.21641	6.51499	7.72587	8.13101	0	1.21996	10.2471	7.18741	0
P3	tomato	IA	-2.62591	-5.02154	10.0432	10.9471	5.66442	7.08143	0	6.77412	6.31591	9.18112	6.81767	5.93465	5.62775	0	0	7.65401	7.91506	8.6049	0	8.47627	0	0	0	0	8.23025	0	0	0	0	0	0	10.0119	0	6.24794	8.30983	0	0	0	7.28852	0	8.6682	7.76461	0	0	10.8517	6.62624	0
P3	tomato	IA	-2.4565	-5.93344	9.95321	11.7376	0	5.78527	0	4.52512	0	8.22531	4.64168	6.90612	5.62523	0	4.99077	8.31546	6.57794	8.46029	0	7.94417	0	0	0	1.20465	7.55429	0	0	0	0	0	0	8.72722	0	0	7.40221	0	0	0	6.1895	0	9.12035	6.81765	0	0	10.5116	0	0
P3	tomato	IA	-1.76201	-5.30866	10.027	11.9055	0	0	0	7.16117	0	8.25159	6.4325	7.34592	5.31689	0	4.40379	9.19082	8.21176	8.10314	0	7.25328	0	0	0	-0.180135	7.36073	0	0	0	0	0	0	8.91961	0	6.31769	7.46383	0	0	5.73383	6.80839	5.68521	8.38849	8.13493	0	0	10.311	0	0
P3	tomato	IA	-2.43574	-4.05683	11.0841	12.3207	0	0	0	7.97671	0	8.06648	6.69639	7.34776	5.14723	4.76055	6.31269	8.99208	7.56596	8.45104	0	8.08511	0	0	0	4.194	7.5418	0	0	0	0	0	5.94982	9.67644	0	8.85215	7.17093	0	0	0	7.60867	8.65823	5.43245	6.92679	0	1.71763	10.6078	0	0
P3	tomato	IA	-3.13914	-5.30617	11.5689	12.4013	0	0	0	8.11892	6.63342	9.61623	6.10898	7.16494	5.24512	6.6185	0	9.54416	8.15965	6.20257	0	8.27981	0	0	4.65077	4.17304	9.27486	0	0	0	0	0	0	10.9219	0	0	8.39194	0	0	0	6.97758	0	9.52108	8.8114	0	1.81029	10.9604	6.94918	0
P3	tomato	IA	-2.41891	-5.19423	11.3134	14.0748	6.05125	0	0	6.81195	6.04552	8.42765	7.41502	7.88734	5.25366	0	7.30995	8.40878	6.62861	9.12504	0	8.01306	0	0	0	5.10396	9.14671	0	0	0	0	0	2.57293	11.4612	0	5.52639	9.91399	0	0	0	6.7237	6.54626	9.11346	8.77755	0	2.90615	11.1812	6.90117	0
P3	tomato	IA	-3.06226	-4.98831	11.3695	12.5173	0	6.66217	0	9.46096	7.32261	8.8462	7.3141	0	5.90197	6.76139	5.32701	9.19897	7.8111	8.08329	0	6.7788	0	0	0	0	8.94743	0	3.82453	0	0	0	0	10.2601	0	5.72704	8.19653	0	0	0	7.43599	4.65041	6.82471	8.4999	0	0	10.6916	6.71925	0
P3	tomato	IA	-2.52142	-5.83552	10.6223	12.6589	0	0	0	7.93734	0	9.10952	7.25091	0	4.98789	0	2.31468	8.81022	8.08847	8.89033	3.63851	6.51914	0	0	0	0	8.43111	4.89738	5.71918	0	0	0	4.83724	10.1647	0	5.51546	7.26778	0	10.5203	0	6.22421	0	9.14191	7.55715	3.32647	2.71413	11.3182	0	0
P3	tomato	IA	-2.67002	-5.65177	11.1707	12.4609	7.53599	0	0	9.1775	6.08307	9.31635	7.54696	2.74378	6.33143	7.25614	5.84863	9.51103	9.50965	7.0701	0	6.08569	0	0	0	0	9.31269	0	4.70478	0	0	0	0	10.8941	0	0	6.09868	0	0	0	7.18767	0	8.26234	6.96297	5.85263	0	11.0291	6.60292	0
P3	tomato	IA	-2.20525	-4.98985	10.8254	12.8072	5.90223	6.76737	0	6.11638	6.16865	10.018	5.12566	7.08095	6.09295	5.18022	5.59754	9.32023	8.78155	8.2329	0.354678	6.15831	0	0	0	0	7.40987	0	0	0	0	0	0	10.6207	6.14808	8.27203	8.47524	6.23956	0	0	5.90971	7.39148	7.4663	8.70616	0	0	11.1752	6.04122	0
P3	tomato	IA	-1.81382	-5.52369	9.96353	11.5151	0	0	0	6.88698	6.21341	9.31761	6.65285	0	6.51644	4.98352	0	0	8.52278	7.41089	0	7.10521	0	0	0	0	8.40849	0	0	0	0	0	0	11.1462	0	0	8.95001	0	0	0	0	0	7.52256	8.63236	0	0	11.4055	6.14024	0
P3	tomato	IA	-1.76204	-4.673	10.1545	12.651	0	0	5.56594	8.05266	6.03495	8.71718	5.93136	2.17438	7.01895	5.15278	7.19218	9.66602	8.42639	9.39641	0	6.84718	0	0	0	0	8.16714	0	0	4.90573	0	0	0	11.0034	0	7.10063	8.84712	0	0	0	7.32651	7.49827	0	8.87595	0	0	11.4829	6.97194	0
P3	tomato	IA	-1.63097	-4.17003	9.71592	11.3996	0	6.26971	0	8.27428	6.30891	7.87207	5.80042	6.35041	0	0	5.96198	8.51828	7.06458	8.04913	0	7.01457	0	0	0	0	7.87053	0	0	5.26891	0	0	0	10.3192	0	0	9.44072	0	9.82964	3.61113	6.44436	5.83786	7.57749	7.19127	0	0	9.8031	3.77862	0
P3	tomato	IA	-1.75166	-3.51782	10.8965	11.5544	5.57107	7.3253	0	8.20054	7.25934	6.47577	8.0748	5.52922	6.43256	0	8.11079	8.5104	8.30949	5.56093	0	9.37021	5.46468	1.24571	0	0	8.24088	0	0	6.78389	0	0	6.02432	10.9572	0	7.60572	9.12225	5.52108	9.8198	0	6.88729	9.08455	7.85681	8.34833	0	0	10.5226	6.40059	0
P3	tomato	IA	-1.88292	-5.31216	9.79752	11.9293	5.47099	0	0	5.83378	4.10081	8.82465	8.04542	4.62317	6.32884	0	6.59729	9.33731	8.1881	7.76363	0	6.94604	0	0	0	0	8.99968	0	5.98739	7.69532	0	1.19181	6.1495	9.57319	0	0	9.20046	0	0	4.65171	5.34161	4.9576	9.30033	7.26615	0	0	12.0453	7.14624	1.405
P3	tomato	IA	-1.60479	-4.56755	9.96177	11.5724	0	7.1424	0	7.55028	5.72506	0	6.24589	5.18869	5.89165	5.52643	6.29354	8.79209	8.21671	8.44526	0	7.75373	0	0	0	0	7.3327	0	0	5.65967	0	0	0	10.4216	0	7.73206	9.19451	0	0	0	0	7.89485	0	7.28101	0	0	8.3293	6.85069	5.41787
P3	tomato	IA	-1.70593	-4.70475	10.3705	11.3056	0	6.56976	0	8.02883	5.52108	8.30832	7.37816	6.26747	4.53567	4.29152	0	8.6057	8.19858	7.91806	0	7.40221	0	0	0	0	7.19085	0	0	5.67168	0	0	0	8.72408	0	7.41272	8.82767	5.00958	0	5.16068	7.04268	8.05741	9.0006	8.56176	4.16485	0	9.77497	5.62356	0
P3	tomato	IA	-1.83689	-5.81674	9.58504	12.2326	0	0	0	7.89418	0	8.85238	4.96085	0	4.90682	0	0	7.78937	7.42743	7.25934	0	7.4233	0	0	0	0	8.23597	0	0	0	0	0	0.522236	9.00501	6.82493	5.03244	8.34903	0	0	0	4.95837	0	8.16576	7.31421	0	0	10.978	4.39093	0
P3	tomato	IA	-1.99727	-5.57158	10.6119	12.221	6.07296	7.82698	0	7.10544	0	8.8611	6.33651	6.84593	7.41387	0	2.93583	9.07627	8.32989	10.5326	0	6.84553	0	0	0	0	9.65269	0	0	0	0	0	5.22108	11.1062	0	8.6752	9.65268	0	0	0	5.76058	7.74195	7.30146	9.54565	5.30157	3.22084	10.7814	0	3.31408
P3	tomato	IA	-1.77569	-5.85983	10.3646	11.6009	7.06391	7.36174	0	8.58669	0	9.20865	5.13444	0	5.51877	6.91455	3.48302	8.88417	7.81977	0	0	6.35485	0	0	0	0	7.23342	0	0	0	0	0	0	9.43362	0	5.7245	7.70725	0	0	0	5.5735	0	9.49418	7.88008	4.65929	0	10.8715	7.45906	0
P3	tomato	IA	-1.5901	-4.22319	10.2056	11.5142	0	0	0	7.82999	0	7.8227	8.10763	6.40872	5.61539	0	4.93335	8.79055	6.71999	7.60527	0	6.18186	0	0	0	0	7.46012	0	0	5.53059	0	0	0	10.3508	0	7.95377	8.26508	6.15769	9.55492	0	7.32389	4.65716	7.7352	8.49202	0	0	10.1426	6.54379	0
P3	tomato	IA	-1.35708	-4.56865	10.0986	10.6771	0	6.26992	0	5.77323	5.71817	7.28706	7.13416	0	0	4.78394	1.83892	9.10797	8.18027	8.61146	0	7.80725	0	0	0	0	7.45296	0	0	7.37057	0	0	4.47889	9.60932	0	8.6548	8.4401	0	9.64106	4.61066	6.76019	7.92062	9.24898	7.24402	0	3.402	8.94288	0	2.41857
P3	tomato	IA	-2.11378	-5.98141	11.0437	12.2852	0	7.0479	0	0	0	9.44365	7.17531	6.8183	4.92134	6.11381	5.59094	8.64843	7.87119	8.17499	0	8.05394	0	0	0	5.69888	8.01805	0	0	0	0	0	0	10.3959	0	0	7.25934	0	0	0	0	5.30203	9.14114	8.96565	0	0	11.6201	6.02946	0
P3	tomato	IA	-1.93014	-6.09184	8.62818	9.25295	4.27891	7.25934	0	0	0	9.15806	0	0	0	5.6209	0	8.04188	7.75977	8.01757	0	5.6298	0	0	0	0	8.58875	0	1.0361	0	0	0	0	11.3488	0	0	9.19051	0	0	0	5.31038	0	8.95569	9.18532	0	2.03134	10.9083	0	1.56836
P3	tomato	IA	-2.26953	-5.94241	11.19	11.8736	6.88695	6.57493	0	7.23593	5.01548	9.02731	7.5277	6.04354	6.45378	4.32109	3.10657	8.37256	6.98938	8.54958	0	7.00152	0	0	0	0	9.5185	0	0	0	0	0	0	10.851	0	1.82112	9.19867	0	0	0	7.35251	0	8.86681	8.31997	0	2.91193	11.6327	6.40884	0
P3	tomato	IA	-2.34845	-5.86279	10.8833	12.1307	0	6.95169	0	0	5.3796	6.63094	5.82509	0	4.56242	0	1.38588	8.38667	7.36413	5.77519	0	7.49337	0	0	0	5.68268	8.18932	0	0	0	0	0	0	9.20048	0	0	7.43075	0	0	0	7.25934	0	9.00493	8.50304	4.88491	0	9.73312	0	0
P3	tomato	IA	-1.82259	-5.47821	10.1233	11.847	0	0	0	8.00106	5.97919	7.92889	7.48532	0	5.58433	5.83904	0	8.67472	8.24978	5.40161	0	6.04905	0	0	0	0	6.26715	0	3.50767	0	0	0	4.75709	8.82317	0	8.01334	7.63377	0	0	0	6.06852	5.674	9.19333	9.41925	0	1.08918	9.91343	6.10084	3.98495
P3	tomato	IA	-1.42373	-5.38571	9.83228	10.1771	5.67022	7.3389	0	0	0	8.17658	6.91226	0	0	0	7.2096	8.63217	7.35517	9.15514	0	7.1819	0	0	0	0	8.01089	0	0	0	0	0	4.81637	10.2676	0	7.13819	9.32698	0	0	0	5.25257	5.15565	7.25934	8.98402	0	0	11.3513	5.84293	0
P3	tomato	IA	-3.06082	-4.84272	11.0835	12.1451	6.01897	0	0	9.98923	7.18687	9.36905	7.55504	5.73074	6.17269	6.55243	3.96055	9.37095	9.53849	0	0	7.75743	5.21582	0	0	0	8.55494	0	0	0	0	0	0	10.0023	0	6.0109	8.28782	6.60873	0	3.62253	5.78008	8.0556	7.41919	9.98094	0	0	10.6153	7.0606	4.09705
P3	tomato	IA	-2.72096	-5.76975	10.4596	12.4003	0	6.38569	0	7.88919	5.38102	9.35256	4.93003	6.22817	5.91147	6.97024	0	8.56579	8.54399	0	0	7.68392	0	0	0	0	7.27334	4.50642	0	0	0	0	0	10.3568	0	0	7.52976	0	0	0	7.62561	0	8.52256	8.16824	0	0	10.188	1.7976	0
P3	tomato	IA	-1.99265	-5.10585	9.39344	12.3352	0	0	0	7.23099	5.66432	8.17869	6.46723	6.70142	4.97772	4.89048	6.1195	8.82915	7.5715	8.76355	0	7.7924	0	0	0	0	7.63487	0	4.64129	6.54374	0	0	0	8.85862	0	7.25934	8.25265	0	0	0	0	5.79311	10.1225	7.30561	0	3.59578	10.754	5.82345	0
P3	tomato	IA	-1.46819	-4.99143	10.08	11.5308	0	0	0	7.76624	7.29672	8.48275	6.422	1.62687	5.31655	0	6.26272	9.24199	8.1736	9.96197	0	7.22197	0	0	0	0	7.40257	0	3.7573	5.41857	0	0	4.85792	10.789	0	9.40624	8.2576	0	0	0	6.79889	7.14892	8.89386	8.82135	0	2.24209	10.0592	0	3.27844
P3	tomato	IA	-1.52942	-5.14657	10.7886	11.6678	5.70463	7.28319	0	7.23795	0	8.03898	7.19912	6.72605	6.80091	0	8.32391	9.18277	8.03979	9.61513	0	4.65113	0	0	0	0	7.92197	0	4.21954	0	0	0	4.08027	10.0467	0	7.76262	8.52269	0	0	4.66476	0	8.44292	10.5205	8.22466	4.66416	0	11.665	5.67134	1.21711
P3	tomato	IA	-2.11857	-5.69276	10.4749	9.52917	0	0	0	7.60246	6.33264	9.86664	7.19177	3.97559	5.70605	0	0	8.83314	8.92063	7.40518	0	7.22708	0	0	0	0	7.94949	0	0	0	0	0	0	10.6699	0	6.3915	10.0039	0	0	0	6.50403	0	8.32113	9.93684	0	0	10.6228	7.25934	3.10275
P3	tomato	IA	-1.76328	-3.38601	10.7361	11.5524	6.99457	7.14432	3.71109	7.46172	7.25963	5.71766	7.39627	0.91778	0.958158	0	7.27078	9.76216	8.20647	7.43926	0	8.20651	2.69306	1.12339	0	0.57439	8.23036	3.94992	5.44157	6.52421	0	0	0	10.3888	0	7.75897	8.82817	7.67173	8.66801	3.39169	7.82934	8.15342	9.34745	8.86326	0	0	9.92493	6.64098	3.43776
P3	tomato	IA	-1.77323	-4.67078	9.88247	10.967	0	6.14265	0	8.73258	6.25216	6.68671	7.62134	-0.0455877	6.36309	0	0	9.34758	8.03051	7.96529	0	7.77599	0	0	0	0	7.98769	0	0	5.30396	0	0	0	10.4365	0	7.16967	8.66844	0	0	0	5.87853	7.08757	8.30864	8.50876	0	0	9.93564	5.96293	-0.130999
P3	tomato	IA	-1.42333	-5.01905	9.50609	11.2539	5.57273	7.0805	0	7.51782	6.9284	8.39884	5.05636	5.90668	0	4.95681	5.94295	9.16751	7.41959	9.10541	3.59182	7.53371	0	0	0	0	7.72637	0	0	6.37509	0	0	4.91058	9.92078	0	7.1935	9.08529	0	0	4.05967	6.67271	7.35664	9.6187	9.74429	0	0	10.0688	0.972271	2.02544
P3	tomato	IA	-1.73983	-5.5018	9.02412	11.513	5.45966	0	0	0	0	8.3162	5.36428	7.032	5.65804	0	6.28304	8.76192	7.38429	8.33692	5.28993	7.13306	0	0	0	0	7.38405	0	0	5.18553	0	0	4.20919	9.86014	0	7.47783	8.85374	0	0	0	0	0	10.4867	7.41733	0	0	10.3599	6.15041	2.7762
P3	tomato	IA	-2.15982	-5.64338	10.3498	11.8641	6.85713	7.25934	0	8.01537	7.06804	8.43161	4.56156	7.17161	5.21349	4.71545	5.33511	9.3666	7.95994	8.83059	0	7.63756	0	0	0	0	7.10316	0	0	0	0	0	0	10.1035	0	8.87207	9.7425	0	0	0	7.63354	6.51799	10.2375	10.3271	0	0	11.4093	6.91942	3.39488
P3	tomato	IA	-1.97491	-4.17386	10.4706	9.56828	5.32369	0	6.29224	6.56695	0	8.11335	7.25934	0	4.6231	0	4.80939	8.25992	7.28507	9.42927	0	7.32274	0	0	0	6.22571	8.63297	0	0	5.19472	0	0	0	10.4746	0	8.84704	0	0	0	0	5.89054	5.48903	8.51137	6.50334	0	2.44357	12.2681	6.99691	0
P3	tomato	IA	-1.71557	-5.0828	9.66258	12.2599	0	0	0	7.27187	0	8.46368	6.90136	6.35787	0	0	6.68971	9.09753	8.63107	8.88728	0	6.54528	0	0	0	1.8464	7.9163	0	0	0	0	0	0	11.0261	0	6.40148	9.84423	6.19807	0	0	6.21051	0	9.67322	9.51397	6.61945	0	9.77344	6.20276	0
P3	tomato	IA	-2.17189	-5.37878	10.7368	11.0313	0	6.44183	0	8.64228	0	8.61657	7.46227	6.36029	6.33774	5.79048	7.9229	7.9882	7.24302	10.0537	0	7.16829	0	0	0	2.48575	7.9324	0	0	0	0	0	6.2255	10.8594	0	7.79195	8.88194	0	0	5.07479	5.74309	6.23976	9.13886	9.55469	5.4346	0	12.1257	7.40473	3.7103
P3	tomato	IA	-1.88014	-5.35448	9.87247	10.5756	8.29563	7.12433	0	7.95726	0	9.53608	7.64956	0	7.13928	0	0	8.37408	8.72424	7.38734	0	6.02119	0	0	0	6.30276	8.32578	0	5.62322	6.00586	0	0	0	10.3395	0	6.36567	8.86313	0	0	0	7.25934	6.84895	6.07143	6.97869	0	0	11.3315	6.09003	4.83428
P3	tomato	IA	-2.47481	-5.50631	9.67933	11.5034	0	6.86184	0	4.67251	0	6.26085	6.27552	6.38209	6.80085	5.60421	0	9.28391	7.36231	8.09098	0	6.58784	0	0	0	3.50869	8.67918	0	0	0	0	0	0	10.1816	0	6.81265	8.51776	0	0	2.94524	6.15892	8.35451	8.74554	8.92837	0	0	11.0158	0	0
P3	tomato	IA	-1.5677	-4.50576	9.78285	9.89862	3.9597	7.34837	0	7.44123	0	8.44597	4.88461	0	6.45694	0	6.35482	8.9038	8.08963	7.82429	0	7.9115	0	0	0	0	8.27386	0	0	5.51098	0	0	0	10.3986	0	7.89857	8.74855	6.07282	0	0	6.33422	7.90666	7.34043	9.28227	0	0	9.85288	0	1.96649
P3	tomato	IA	-2.30382	-6.03694	10.7585	11.5355	0	0	0	6.52829	0	9.02868	0	7.15361	5.07114	0	0	0	8.4343	7.36508	5.05233	7.5703	0	5.66136	0	0	7.9445	0	0	0	0	0	5.0656	10.6549	0	0	8.81379	0	0	0	5.02521	0	8.08079	9.27903	0	0	11.1035	0	0
P3	tomato	IA	-1.63232	-5.24407	10.2005	11.5825	0	0	0	6.78709	0	8.59047	5.48195	7.61043	5.41307	0	6.47265	9.64294	7.59125	9.99494	0	7.11272	0	0	0	0	9.22124	0	0	0	0	0	0	10.5433	0	6.04012	9.79106	0	0	0	7.12713	6.42419	8.94542	9.48482	0	3.11273	11.1269	5.82522	0
P3	tomato	IA	-2.53995	-5.18716	10.8851	12.9615	5.65818	6.34678	0	7.83817	0	10.1349	6.58661	7.94349	4.84946	4.45448	5.30339	9.11574	7.83809	8.37824	0	6.55083	0	0	0	0	8.78221	0	4.42931	0	0	0	4.53788	10.3957	0	7.71784	9.2021	4.78219	0	4.58865	4.51472	0	7.25934	9.66391	0	1.93785	11.3036	6.54908	2.2657
P3	gfp	IA	-2.30586	-5.22328	11.0344	12.2013	5.592	0	0	8.3197	0	9.18386	8.10198	6.59583	7.11935	4.84461	6.47707	10.0942	7.70026	9.15514	0	7.5918	0	0	0	0	9.0982	0	0	0	0	0	0	11.0998	1.58136	0.251631	9.60021	0	0	3.40986	6.49043	8.27882	9.62951	9.30987	5.56473	0	11.907	5.29919	0
P8	tomato	IA	-2.9764	-4.43723	9.64098	12.4869	0	0	0	6.57043	0	9.29227	4.90505	7.63799	0	5.23467	3.96908	7.86238	7.89593	5.99607	5.98713	7.97817	0	0	0	0	9.10954	0	3.28337	0	0	0	0	10.1274	0	6.01872	5.41522	0	0	5.32456	7.12195	0	8.96388	6.32958	0	0	10.8474	6.99382	0
P8	tomato	IA	-2.80624	-3.83963	10.3041	12.4471	0	7.1018	5.52679	6.82927	0	9.58016	7.32982	7.64012	0	0	5.21271	8.68731	8.91075	8.69654	0	7.18398	0	0	0	0	7.96041	0	0	5.73382	0	0	4.47809	10.7665	0	8.81024	9.12646	0	7.28742	0	5.50224	7.05217	8.24829	8.32533	0	0.51957	10.6907	5.93449	0
P8	tomato	IA	-2.71646	-3.66869	9.65294	12.4196	6.12729	0	2.65858	8.44774	0	8.4432	7.78634	7.59474	5.30699	0	4.3691	7.91997	7.42674	8.85964	0	7.11088	0	0	0	0	7.6305	0	0	0	0	0	4.24061	8.81982	0	7.95666	7.63517	0	0	4.1044	6.95679	7.33049	8.10562	7.90571	0	0	10.2655	6.72317	0
P8	tomato	IA	-2.83704	-5.0447	11.2219	12.5104	6.12678	6.77159	0	6.43308	0	9.94651	6.99739	8.20115	6.3478	5.31572	0	8.74865	7.36232	7.49635	0	7.26675	0	0	0	0	8.50071	0	6.06904	0	0	0	0	10.5355	0	0	5.99579	0	0	5.11762	6.7128	0	9.07437	8.787	0	0	10.6308	6.31247	0
P8	tomato	IA	-2.52534	-4.61615	10.6878	12.1125	0	6.90913	6.72096	6.54361	0	9.29547	7.48058	7.04724	5.41082	6.09526	0	9.29558	7.33554	9.34933	0	7.27725	0	0	0	0	8.15051	0	1.57502	0	0	0	0	10.6687	0	8.10494	0	0	0	4.69475	8.06895	0	6.00757	8.03596	0	0	10.5278	6.15146	0
P8	tomato	IA	-2.01661	-3.69247	9.68338	10.5248	5.72279	5.9446	0	6.96888	6.32677	9.07827	7.7175	0	6.25055	4.86158	7.12683	7.84245	8.47259	8.92654	5.82183	7.82145	0	0	0	0	0	0	0	0	0	0	0	10.7646	0	7.73496	9.155	5.10771	0	4.95376	5.53393	8.39429	6.53133	8.61292	0	0	10.9878	0	0
P8	tomato	IA	-1.96828	-5.28623	10.22	12.5536	0	0	1.31115	8.07446	0	7.40582	6.7879	7.12758	5.83112	0	7.22278	9.08328	8.2091	9.03302	0	7.83418	0	0	0	0	8.04962	0	0	6.255	0	0	4.75436	9.28546	0	0	0	0	0	0	0	5.43727	7.1465	7.30646	0	0	10.6535	6.28243	0
P8	tomato	IA	-2.41563	-4.36878	10.4504	12.691	6.63943	0	6.3046	5.26493	0	8.92751	4.82373	7.54282	6.39998	0	5.27823	9.45281	0	9.07193	3.03737	7.81069	0	0	0	0	0	0	4.24235	0	0	0	0	10.8429	0	7.92751	7.64594	0	0	5.81931	0	7.96209	7.10882	7.69792	0	0	10.1735	7.60916	0
P8	tomato	IA	-2.06525	-4.22127	10.1068	12.1098	0	0	0	8.52289	0	8.36945	7.32885	6.83715	6.34246	4.44561	6.46418	9.48986	7.32428	8.49502	0	7.90402	0	0	0	0	0	0	0	0	0	0	0	9.52165	0	9.3073	6.29593	0	6.33251	3.83542	0	7.29296	6.90816	9.61378	0	0	9.85211	6.4699	0
P8	tomato	IA	-2.57334	-3.85634	10.4997	12.3252	0	0	3.44293	8.51125	0	8.40661	7.30862	7.0437	4.54594	4.74036	4.34884	8.98552	0	8.72151	0	7.90879	0	0	0	0	8.80973	0	0	0	0	0	4.57535	9.05497	0	7.52125	6.8438	5.13541	0	2.76702	5.21232	8.14208	7.66464	7.44936	0	1.7522	11.1138	0	0
P8	tomato	IA	-2.39423	-3.48723	10.3712	11.1439	0	0	0	6.33039	5.30302	9.38615	7.32416	0	0	0	4.89524	8.53913	6.62639	8.63879	0	8.1451	0	0	0	0	8.25469	0	0	0	0	0	0	9.5447	0	5.65337	6.70641	0	0	0	5.97749	7.32424	8.0279	7.10379	0	1.44471	10.8219	5.92416	0
P8	tomato	IA	-2.6443	-4.08699	10.2902	12.9579	5.47446	0	4.52701	7.61895	0	8.90062	6.1729	7.6273	4.46453	0	6.23663	8.91248	7.30862	8.06956	0	6.89492	0	0	0	0	7.93483	0	0	0	0	0	0	8.93432	0	7.76618	6.76775	5.22027	0	0	6.71666	7.43169	8.22178	7.69389	0	0	9.57202	5.36643	0
P8	tomato	IA	-2.34466	-3.5239	9.78552	9.59078	0	0	0	7.87328	3.91753	8.36887	7.76538	0	4.92852	0	6.94011	8.66332	0	9.36898	0	7.06529	0	0	0	0	8.79501	0	0	0	0	0	0	9.96324	0	5.72015	9.06325	0	0	0	0	8.39464	8.12782	7.37077	0	1.94581	10.0277	6.70319	0
P8	tomato	IA	-2.66222	-5.26632	10.9121	12.9463	0	6.39684	6.2547	7.36616	0	9.81232	6.20663	8.32035	6.44631	5.25935	2.14688	8.99653	8.51824	0	0	7.18752	5.85365	0	0	0	8.78196	0	0	0	0	0	3.68992	9.98393	0	0	6.58993	0	0	0	6.82338	4.74429	9.2464	8.01236	0	0.528383	11.2711	0	0
P8	tomato	IA	-2.35439	-4.90697	10.9473	12.0187	5.48669	5.80174	4.55359	7.76018	0	8.92309	7.17585	6.5393	4.82771	4.79857	5.9835	9.09586	7.56908	9.86207	0	5.42764	0	0	0	0	8.34224	0	2.36555	0	0	0	0	10.6377	5.05769	7.08587	7.64219	6.38659	0	4.75627	0	7.51427	5.50846	8.89979	0	0	10.7214	6.87983	0
P8	tomato	IA	-2.7443	-3.5274	9.81475	12.9129	4.59484	5.31063	0	8.23149	0	9.20273	6.89691	8.47264	4.93796	0	7.05292	9.1811	6.74202	8.74399	0	7.71455	0	0	0	0	7.83654	0	0	0	0	0	3.84416	9.75317	0	7.13524	7.1491	0	0	3.50079	5.0761	7.71292	6.8901	7.45551	0	1.08262	10.0745	7.61065	0
P8	tomato	IA	-2.62303	-4.66157	10.1591	12.5508	0	7.3182	5.96485	5.7202	0	9.22369	6.08375	6.43008	5.73499	5.86383	0	9.14122	7.37027	8.32742	6.96979	7.96863	0	0	0	0	8.55492	0	4.31676	0	0	0	0	9.40968	0	6.37938	7.29903	0	0	5.65893	7.95839	0	10.3161	8.32561	0	0	11.4002	5.90209	0
P8	tomato	IA	-2.73355	-3.94256	10.7031	12.2506	5.70999	0	0	8.20053	0	9.329	8.81039	4.73271	0	0	6.94814	0	7.91707	9.56936	0	8.14692	0	0	0	1.35685	6.80574	0	0	5.69841	0	0	4.71259	9.95695	0	7.36982	0	6.70711	0	0	5.92886	6.75972	8.66217	7.64733	0	0	10.7613	5.36977	0
P8	tomato	IA	-2.29391	-3.63729	9.62151	10.3324	0	6.02918	0	7.29598	5.67627	8.60974	4.82918	0	5.38371	0	5.68334	9.37962	8.1922	8.17866	0	8.01498	0	0	0	0	8.69866	0	0	0	0	0	5.07747	10.2554	0	9.82321	7.77915	6.85819	0	0	6.24828	8.69201	7.97373	9.63987	0	0	11.3481	7.04102	0
P8	tomato	IA	-2.2285	-4.86532	10.004	12.3346	0	0	0	6.65012	5.61334	7.90682	7.17619	6.84188	0	0	5.4205	8.62698	0	8.275	0	7.44105	0	0	0	0	8.39483	0	2.12073	0	0	0	0	10.8189	0	8.32471	8.27683	0	0	4.07619	5.64034	4.45468	5.4081	9.82203	0	0	11.4025	5.52216	0
P8	tomato	IA	-2.57943	-3.62033	10.2558	11.7552	5.82638	0	2.26781	7.91972	0	8.33823	5.87787	0	5.25776	4.70087	7.28455	8.95241	8.40048	9.41286	0	7.02739	0	0	0	0	8.01703	0	5.93012	0	0	0	4.08116	9.67921	0	6.45156	7.5167	0	0	3.44129	6.29358	7.54126	7.4569	8.45789	0	0	10.8183	0	0
P8	tomato	IA	-2.38999	-5.00301	10.0394	12.0711	5.7384	6.97812	0	7.80427	0	8.59068	6.4749	7.95202	5.63975	0	6.375	9.51927	7.30862	9.87632	5.66294	7.40082	0	0	0	0	0	0	4.4444	0	0	0	4.45482	10.3053	0	8.70161	8.65271	0	0	0	6.30651	0	8.62564	9.44462	0	0.471405	11.0727	5.71972	0
P8	tomato	IA	-2.80012	-3.83428	10.1287	11.7335	0	6.36473	6.11017	6.56003	0	8.23346	8.8003	6.72395	4.96911	0	6.71562	8.8692	6.64773	8.78478	0	7.10928	0	0	0	0	7.04099	0	5.03567	6.14943	0	0	5.33302	10.2358	0	6.62802	8.925	5.06724	0	0	5.3265	7.6222	9.06308	8.17996	0	0	11.1347	0	0
P8	tomato	IA	-2.51302	-3.70554	10.0999	11.9344	0	6.27167	5.65702	7.30862	0	8.13749	7.85527	6.51503	5.18564	4.93079	6.6726	9.9165	7.66291	9.22645	0	8.4473	0	0	0	0	7.49966	0	0	0	0	0	0	9.98289	0	8.6718	8.26765	6.00369	0	4.51945	6.97664	7.39862	8.82787	7.91865	0	0	11.3542	7.93984	0
P8	tomato	IA	-2.48768	-5.07451	10.6604	11.9373	6.75437	7.0791	6.72112	8.36942	5.87616	10.0453	8.21436	0	6.46853	5.89715	4.66103	8.34629	8.45248	7.63462	0	7.87873	0	0	0	0	7.78774	0	6.12078	0	0	0	0	10.7524	0	1.14032	8.99417	0	0	5.60608	6.08914	6.49803	9.50329	7.67104	0	2.46708	11.5643	7.97435	0
P8	tomato	IA	-2.70425	-3.95064	9.8516	11.5949	0	0	6.0765	6.19858	0	9.28841	6.36226	6.17168	6.86233	4.52168	6.52598	9.1925	0	8.29397	0	8.04752	0	0	0	0	8.47007	0	4.30642	5.27558	0	0	0	11.0056	0	6.5562	8.43208	6.85974	0	3.88094	5.97551	8.17045	7.94842	8.47616	0	0	10.4002	5.21366	0
P8	tomato	IA	-2.43278	-5.05996	11.2277	12.0015	6.06498	7.94146	5.94277	8.15629	5.49971	8.37008	7.29757	7.31967	6.82028	4.19371	0	10.0053	8.76082	7.2213	0	7.46722	4.76317	0	0	0	0	0	5.07353	0	0	0	0	11.4159	0	0	8.22475	5.74379	0	0	6.58422	0	7.37038	10.7727	0	0	10.2626	5.85408	0
P8	tomato	IA	-2.35677	-3.57641	10.1535	9.8486	0	6.00621	0	7.98365	0	8.82935	6.87487	0	5.64131	5.36673	4.57287	8.86831	7.32757	8.20384	5.04669	6.08474	0	0	0	0	8.35188	0	0	0	0	0	0	9.06225	0	7.36666	7.81764	4.05313	0	0	5.2746	8.2935	6.01799	7.83461	0	0	10.329	4.37673	0
P8	tomato	IA	-2.42413	-4.64135	10.4662	11.8326	0	5.22668	0.918911	5.4599	0	8.99766	7.68946	0.907358	5.00054	4.89578	5.16465	8.98248	8.3552	8.10179	0	7.02815	0	0	0	0	8.05108	0	0	0	4.6496	0	0	10.374	0	5.639	6.96355	7.2984	0	4.20014	0	4.99224	8.74761	8.70044	0	0	11.1607	7.30862	0
P8	tomato	IA	-2.48735	-3.57151	9.26512	11.653	5.39159	0	0	7.78661	0	7.92871	8.39638	7.1412	6.11512	5.0801	6.9552	8.66627	8.08588	9.04644	0	8.58993	0	0	0	0	7.53392	0	-0.0935484	5.01925	0	1.2464	0	10.5793	0	8.31411	7.5127	5.26772	0	0	7.55082	8.92084	8.83062	8.07173	0	0	10.3348	6.00541	0
P8	tomato	IA	-2.51485	-4.26788	10.0719	11.0596	5.19138	0	5.69557	6.33037	0	8.53403	7.36946	0	0	4.50771	7.30862	9.35271	0	8.29408	0	7.69655	0	0	0	0	7.31833	0	0	0	0	0	0	10.2125	0	6.52174	8.48316	0	0	3.89804	0	6.88532	6.69108	8.28594	0	0	11.2351	0	0
P8	tomato	IA	-2.29591	-5.22043	10.537	11.8503	6.09021	5.64859	0	6.13245	6.16423	8.74373	6.76495	7.04161	0	0	0	10.0285	8.87691	7.7153	0	8.76221	0	0	0	0	8.08857	0	6.40728	6.20667	0	0	6.65147	10.1131	0	8.13224	5.78171	0	0	0	5.97144	5.48488	7.26392	8.33976	0	0	11.2292	0	0
P8	tomato	IA	-2.15138	-4.97052	9.52569	11.3068	0	5.91397	3.10176	7.64597	0	8.42331	6.29016	6.58583	5.75763	0	4.93512	9.33745	7.77516	8.25661	0	8.01185	0	0	0	0	8.44836	0	0	0	4.34796	0	0	9.82838	0	5.50383	8.1046	6.17016	0	0	5.95657	6.22383	7.58455	8.25392	0	0	10.2678	0	0
P8	tomato	IA	-2.47167	-3.61847	10.4485	12.805	5.445	0	0	8.81966	0	9.10111	6.37334	7.24337	4.6699	5.78023	6.52509	7.85046	8.72129	8.60588	0	8.20243	0	0	0	0	7.87032	0	0	0	0	0	3.54927	10.1716	0	9.60215	6.95152	0	0	0	6.19836	7.74736	7.13017	8.29151	5.10708	0.141813	10.5955	7.65789	0
P8	tomato	IA	-1.88908	-3.73434	9.48129	12.1433	0	5.73463	0	8.43457	6.76325	8.35508	8.65534	7.30862	6.39983	0	7.83046	9.43035	8.13407	9.26645	5.34508	8.47861	0	0	0	0	7.43474	4.49119	3.35302	0	0	0	5.05104	9.55104	0	9.73454	0	3.8937	0	5.34589	7.47761	8.19349	7.70377	8.67773	0	0	10.057	5.25492	0
P8	tomato	IA	-2.53983	-4.12675	9.51176	11.1579	0	5.05276	0	7.41589	0	8.42874	6.61327	6.28244	4.95356	5.60713	0	8.98371	7.26797	8.15618	0	8.10755	0	0	3.56804	0	6.67553	0	5.55132	0	0	0	0	8.66235	0	6.37908	7.5491	6.45128	0	0.339908	4.83882	8.03175	7.17317	7.29519	0	0	9.40119	7.86957	0
P8	tomato	IA	-2.27631	-3.45031	9.79408	11.5184	5.36245	5.29678	5.53179	8.10156	0	8.50343	6.42419	0	4.73134	0	5.35039	8.82148	7.71877	9.14244	0	6.32717	0	0	0	0	7.74657	0	0	0	0	0	6.05509	9.49629	0	8.07504	7.33466	4.58988	8.38534	0	5.14001	5.87438	7.77286	8.7169	0	0	10.5348	6.52697	0
P8	tomato	IA	-2.61632	-3.85291	9.83091	11.7111	0	0	0	7.31947	0	8.56786	7.65298	7.02925	6.19446	5.67466	3.3	8.96561	0	8.13055	6.75796	0	0	0	0	0	8.35348	0	0	0	0	0	0	10.8067	0	0	8.04011	0	0	4.76476	6.98469	6.5777	7.69783	8.03273	0	0	10.8625	8.24284	0
P8	tomato	IA	-2.00384	-3.43707	10.6547	11.3217	5.80655	5.60209	1.67926	7.01115	6.44669	8.12968	8.08318	5.39824	6.96374	0	8.1452	9.72706	9.15498	9.79951	0	8.19906	0	0	0	0	7.39003	0	5.43707	0	0	0	6.00572	10.343	0	8.66291	8.13973	7.13462	8.5999	3.75111	6.46405	8.2912	8.16125	9.96237	0	0	11.0159	5.30904	0
P8	tomato	IA	-2.28694	-3.9826	10.5695	13.6368	0	6.10715	0	9.42778	0	9.15246	8.27209	8.71114	4.90039	5.98205	6.88427	9.09754	8.12137	9.22079	0	7.8608	0	0	0	0	7.56053	4.59369	0	0	0	0	3.62108	9.70427	0	5.31285	7.89794	5.41358	0	0	0	5.19151	8.59748	7.84868	0	3.4721	10.0533	5.90672	3.49528
P8	tomato	IA	-3.00296	-4.73257	10.7745	12.6474	5.44467	0	0	8.82121	7.02878	8.92178	7.66845	7.11446	5.43636	6.21472	5.25764	9.41531	9.72211	0	0	6.07452	0	0	0	0	8.43338	0	0	0	0	0	0	11.7314	0	6.81087	7.32493	0	0	0	6.87884	5.3178	9.69435	9.35285	3.23232	0	11.1735	6.3622	0
P8	tomato	IA	-3.22819	-4.62819	11.0243	13.1992	0	0	0	8.50567	8.54707	9.37916	8.06522	8.25431	5.59119	6.52611	5.30512	8.52806	8.4815	5.78058	0	7.68986	0	0	0	0	8.69907	0	5.68153	0	0	0	5.66558	11.0108	0	7.45656	8.22424	0	0	5.30247	5.16529	0	6.78721	8.38499	5.26303	0	10.753	7.20241	0.501585
P8	tomato	IA	-3.17735	-4.54828	10.766	13.231	0	0	0	9.02414	5.31838	9.19533	7.74868	7.97562	5.81749	5.3399	3.06032	9.5535	8.71089	7.72025	0	8.04004	0	0	0	4.39906	7.89976	0	7.50613	0	0	0	0	10.056	0	0	8.8805	5.16655	0	4.8263	6.11723	5.54527	9.40467	8.1453	4.68002	0	11.6136	0	0
P8	tomato	IA	-2.00719	-3.49151	10.8688	12.7895	0	5.32708	0	8.51414	0	8.99834	6.46534	8.43644	6.14013	0	5.92798	9.10488	7.61556	8.87457	0	5.66178	0	0	4.38458	7.18642	8.77805	0	0	0	0	0	4.46991	10.0994	0	9.78636	5.58622	5.40815	7.7239	4.65602	6.88728	7.81189	9.48983	7.72249	6.09615	3.72243	10.3743	7.16428	0
P8	tomato	IA	-1.64684	-3.79151	9.95336	10.7233	0	0	0	8.27351	0	9.48382	8.2288	0	6.37261	4.41493	6.88093	8.5417	3.41612	9.07037	0	7.97323	0	0	0	0	6.96641	0	0	6.19631	0	0	0	10.0631	0	9.15045	8.65905	5.09122	6.77709	6.16369	0	9.1743	5.49608	6.96605	0	0	10.5604	5.46234	1.28501
P8	tomato	IA	-2.26771	-3.93416	10.9937	12.0111	0	0	0	9.30801	0	8.92486	0	5.69703	5.82082	5.70892	8.16939	9.4896	7.87659	8.84767	5.89232	8.03653	0	0	0	0	7.6102	0	0	0	0	0	0	9.79093	0	9.83702	8.10227	5.22821	0	0	5.17422	7.70868	8.70226	6.08428	5.84933	0	10.1282	0.783939	0.194321
P8	tomato	IA	-1.79326	-3.66168	10.9378	10.5955	6.02761	0	0	9.10602	0	9.80906	7.61042	0	2.02678	0	6.68133	8.4817	6.28507	6.44432	0	7.9433	0	0	0	0	8.83255	0	0	7.30862	0	0	6.08252	10.076	0	7.86704	9.02122	0	0	3.75907	6.37703	7.23029	5.95899	6.624	0	0	11.5391	6.35789	2.49553
P8	tomato	IA	-1.96991	-3.85214	10.2598	12.0383	0	5.57346	0	8.52029	5.57371	9.24522	8.14797	0	4.86721	4.56642	8.12488	8.80342	7.55023	8.07813	0	8.48558	0	0	0	0	7.38799	0	2.83743	5.66755	0	0	0	10.0569	0	7.48708	8.05261	0	0	5.72814	5.28389	5.89659	8.17181	6.33267	0	0	10.3462	5.55512	0
P8	tomato	IA	-3.12189	-4.55271	10.9767	11.972	0	0	0	8.34957	5.68709	9.5507	8.66606	7.80337	7.03991	7.83143	0	8.98999	7.8344	7.47845	0	6.72494	0	0	3.42635	0	7.6805	0	0	6.10507	0	0	0	10.893	0	5.75988	7.19121	0	0	5.03323	6.52245	0	8.12355	8.00897	0	0	10.2126	7.54391	0.852373
P8	tomato	IA	-2.20238	-4.01572	10.1199	11.8616	5.45687	5.4366	0	7.45346	0	8.43408	7.7872	6.43844	4.8213	0	7.31084	8.33138	6.66695	5.6577	0	8.15544	0	5.17812	2.71569	0	8.21788	0	0	0	0	0	0	10.6343	0	8.07199	7.74588	4.87318	0	0	5.8697	7.7708	7.56903	7.5705	0	0	10.1163	7.07511	2.22697
P8	tomato	IA	-3.07382	-4.54397	11.3339	12.7626	6.09183	7.04455	0	9.27234	5.57623	10.4448	8.15086	6.65413	6.85917	0	3.12484	9.91596	8.7228	5.76655	0	8.47051	0	0	0	0	7.74339	5.36116	0	0	0	0	0	10.8732	0	6.8566	8.41604	5.67446	0	0	6.96188	7.20956	8.23162	8.71091	0	0	11.6242	7.92574	2.59806
P8	tomato	IA	-1.88193	-3.77545	10.6506	11.0951	6.77812	0	0	9.19605	6.40847	8.58224	8.50296	5.54063	6.76639	4.23446	6.56944	7.86028	7.73102	8.27543	0	8.30484	5.54696	2.01085	0	0	9.13225	0	0	7.47173	0	0	0	10.5037	0	9.34219	6.82707	0	0	6.08114	6.11627	9.51608	7.8783	7.85806	0	0	10.9821	5.36277	0
P8	tomato	IA	-3.12679	-4.53376	10.2758	12.8284	0	6.22639	0	8.19196	1.58569	9.74909	8.49533	8.02876	5.64268	6.4467	0	9.39902	8.52164	8.69986	0	8.48767	6.92011	5.63346	0	0	8.38305	0	0	0	0	0	0	11.3863	0	7.09268	7.934	0	0	6.04791	5.95426	7.37111	8.89739	8.56662	0	2.32373	11.3963	8.37736	0
P8	tomato	IA	-1.76207	-3.74298	9.46677	10.7538	0	5.07248	0	8.66089	0	8.96006	8.27088	0	5.4774	0	7.31944	8.89773	6.68565	9.59483	0	7.65293	0	0	0	0	7.95387	0	0	0	0	0	0	9.92422	0	9.18484	7.71624	0	8.37682	5.75475	4.43893	8.24034	7.92629	7.65207	0	0	10.5451	5.18953	0
P8	tomato	IA	-2.21934	-3.86726	10.5184	13.2611	0	0	0	8.18597	0	9.41102	7.38389	8.88344	4.97233	5.08392	4.18934	8.93869	8.10237	9.01484	0	6.50088	0	5.64856	2.41786	0	6.87483	0	0	0	0	0	0	10.9094	0	7.30862	7.83126	5.05456	0	5.14029	7.13238	6.86353	7.50114	7.309	4.96664	3.43425	10.7363	6.58261	3.34277
P8	tomato	IA	-1.83064	-3.56714	9.91888	11.6268	5.83287	6.69308	0	8.8748	5.60913	8.61701	8.75513	0	5.2593	0	0	8.33464	6.81521	8.72329	0	7.48965	0	0	0	0	8.46133	0	0	5.56783	0	0	0	9.96148	0	9.08382	7.35583	6.11217	7.43608	0	5.13766	7.55292	8.43427	7.13846	0	0	11.1333	7.4865	3.74188
P8	tomato	IA	-2.67662	-4.67916	10.6729	11.7161	0	6.0175	0	5.87253	0	9.77273	7.91564	1.92742	5.28992	0	0	8.74732	7.86262	7.34966	0	0	0	0	0	0	8.63897	0	0	0	0	0	0	10.7529	0	7.82644	8.80564	0	0	4.03469	7.13465	0	7.89966	9.62716	0	0	10.987	6.36107	0
P12	tomato	IA	-2.67699	-4.60259	10.0717	12.3948	0	0	6.77612	7.10599	0	8.38758	5.88512	6.824	5.10789	5.80494	0	9.10907	7.92915	6.93854	0	7.96267	0	0	0	0	7.76764	0	0	6.10052	0	0	0	9.96319	0	6.8574	6.25957	0	0	4.28171	6.77769	6.2082	7.65448	6.44516	0	1.75788	9.44894	5.93417	0
P12	tomato	IA	-1.57065	-3.96193	9.09838	10.5506	0	6.49216	0	8.43128	4.87696	8.9077	8.32721	0	4.26545	4.85625	5.42728	8.4684	6.42347	8.31041	4.89162	6.88668	0	0	0	3.79595	7.87995	0	3.6784	0	0	5.07098	0	9.57081	0	8.2896	7.90278	4.95715	0	0	5.85875	8.09582	7.20168	6.35095	0	0	8.95348	6.89867	0
P12	tomato	IA	-1.33928	-5.14106	8.95686	12.1144	0	6.7769	0	7.09036	0	8.46621	6.42605	1.08797	4.30136	0	5.94491	8.73429	8.20004	9.1503	0	6.31355	0	5.59713	0	0	8.77052	0	0	6.78798	0	0.564645	0	9.30428	0	8.9194	6.58215	0	10.0573	0	0	5.14539	8.09793	5.15984	0	0	9.69951	6.68023	0
P12	tomato	IA	-1.50521	-3.79765	9.48826	11.7674	0	7.0697	4.78661	7.78192	0	8.69659	6.74893	5.8904	4.69784	4.19009	6.58071	8.32163	8.44855	8.51791	0	8.50428	0	0	0	0	7.03021	0	2.97991	0	0	0	6.1215	9.607	0	7.48435	6.68343	6.12276	8.53078	5.39632	0	7.57478	6.43198	7.57677	2.38608	0	9.58934	4.95331	0
P12	tomato	IA	-2.08721	-3.41707	8.82845	12.0639	5.67636	0	6.13315	9.1528	5.37157	8.50314	8.33629	2.91708	5.94182	0	6.28322	9.43097	8.3977	9.5688	0	9.14627	0	5.08093	0	0	6.70816	4.78955	3.32755	0	0	0	4.10551	9.09865	0	9.19432	7.85732	6.55873	0	0	0	6.99471	7.62141	6.79377	4.94903	0	10.2017	5.98817	0
P12	tomato	IA	-1.57787	-3.83577	8.40616	11.2482	0	4.62448	0	7.58221	0	8.97812	7.73633	6.01061	5.17176	0	5.42963	8.04926	5.98466	8.43996	0	8.28075	0	0	0	0	6.44145	0	0	0	0	0	0	9.15208	0	8.03572	6.47667	4.29517	7.46294	3.82503	0	7.07714	7.1176	7.4212	0	0	9.70611	4.68682	0
P12	tomato	IA	-2.98924	-4.47773	9.65024	11.6636	0	6.4508	0	8.28396	4.97296	9.0866	8.15907	6.06664	6.18145	5.95057	1.63823	9.51626	8.55895	7.58532	0	8.4327	0	0	0	0	8.15336	0	4.30313	0	0	0	0	10.8518	0	6.22277	7.53345	0	0	5.73228	0	5.20441	7.90397	7.16385	0	0	10.6402	6.707	0
P12	tomato	IA	-1.8524	-3.61464	9.51097	11.9692	4.82199	0	0	7.73876	0	8.66712	8.43932	0	5.36477	0	6.5767	8.95227	7.24907	8.91042	0	7.15021	0	0	0	0	6.74288	0	0	5.64091	0	0	0	9.32794	0	6.78583	7.02962	5.4528	8.28433	3.70924	5.83327	7.31519	7.67936	7.54167	0	0	9.75881	6.71373	0
P12	tomato	IA	-2.23879	-3.54785	9.88388	11.4458	0	0	0	7.61459	5.04265	8.25881	8.50941	5.55544	3.92754	0	6.81361	9.30955	7.96261	6.60863	0	6.99103	0	4.83736	0	0	7.55073	0	1.16033	0	0	0	2.28646	9.52713	0	7.65773	6.24559	4.50324	0	4.09877	4.32564	7.50415	7.05808	8.17484	0	0	9.47222	4.91328	0
P3	tomato	IB	0.496825	-0.53858	11.795	12.4324	0	0	0	7.21971	0	8.3913	5.62627	6.57331	4.35296	0	6.63083	8.95357	7.29112	10.6509	0	8.87722	0	0	0	0	7.57033	0	0.709471	0	0	0	0	10.2114	0	8.70286	7.17726	5.35172	10.3755	0	5.19264	7.24572	0	0	4.74553	1.68117	9.42112	7.74205	0
P8	tomato	IB	1.20574	-0.530283	11.1004	12.0645	0	0	4.14497	6.03769	0	9.32172	7.55712	6.93087	4.65156	4.62272	6.46113	8.48505	7.82433	10.0092	0	8.72604	0	0	0	0	8.02165	0	0	0	0	5.42934	0	10.3099	0	8.90446	0	0	8.52275	0	0	7.58289	7.37131	0	0	0	10.1657	0	0
P8	tomato	IB	1.49249	-0.414232	11.1735	12.2303	0	6.07243	0	6.17136	4.94635	8.79946	5.04077	6.72629	5.34917	0	0	9.91122	8.45241	8.68168	0	8.28579	0	0	0	0	8.14785	0	0	0	0	0	0	9.72928	7.91368	8.51041	5.86492	0	0	0	0	7.06393	7.66354	0	0	1.22021	9.21208	7.09305	0
P8	tomato	IB	1.35382	0.1629	10.8786	11.7728	0	0	4.08706	7.01931	4.48879	8.16911	7.17358	0	5.12751	6.22431	5.53934	8.62605	7.12347	9.80629	0	9.69321	0	0	0	0	7.25492	5.39171	3.01567	0	0	0	6.18548	9.67245	0	10.51	0	0	0	0	7.47751	5.18716	8.70208	0	0	0	10.5536	6.19932	5.98015
P8	tomato	IB	1.31528	-0.936148	11.1195	11.9494	0	5.79173	0	8.35703	0	10.3367	6.93766	4.75532	6.78354	5.84906	6.32601	9.74798	9.15819	10.5599	0	8.88028	0	0	0	0.253235	7.99428	0	0	0	0	0	0	9.92447	6.54272	10.7291	7.74217	5.48498	0	4.90893	6.85607	7.75158	8.64284	0	0	0	10.0296	6.91297	0
P8	tomato	IB	1.13469	-1.05451	10.2996	11.597	0	0	0	7.7494	0	8.83071	5.72201	6.44266	5.75398	6.59134	6.44073	8.98219	8.71348	9.6783	0	8.77937	0	0	0	0	7.67949	0	0	0	0	0	0	8.86233	0	8.59976	8.45413	5.4725	0	4.46156	0	8.29479	8.4871	0	0	0	9.88896	6.40593	0
P8	tomato	IB	1.46619	-0.168767	10.8596	11.7328	0	0	0	7.4928	0	9.88802	6.84243	6.88946	4.6579	0	6.59754	9.31558	8.75381	10.3118	0	9.72475	0	0	0	0	8.57427	6.72318	6.11334	0	0	0	0	10.6953	5.55564	10.0966	5.58411	0	0	0	5.48821	7.70592	8.67016	0	0	0	10.4507	5.89096	6.79358
P8	tomato	IB	1.75095	-1.03077	11.5384	12.0574	6.25288	0	0	7.14752	0	8.7953	6.24173	7.30862	5.4369	5.18877	0	10.1151	8.68471	10.9504	0	9.54928	0	0	0	2.24257	8.68911	0	0	0	0	0	4.69982	10.3237	6.47572	10.6959	6.06984	6.94966	0	0	0	7.73646	8.22535	0	0	0.651737	10.5822	7.97619	0
P8	tomato	IB	1.40604	0.239401	11.313	12.5899	0	0	5.84157	5.57249	0	9.29714	7.31195	8.55503	0	5.05201	8.01621	9.13839	8.10058	10.3972	0	9.91204	0	0	5.18633	3.0204	7.83407	0	5.31028	0	0	0	0	10.3443	0	9.28183	0	0	0	0	5.67787	7.08482	7.48206	0	0	0	8.02002	7.63721	0
P8	tomato	IB	1.30265	-0.07493	11.984	11.3435	0	6.26538	5.2531	7.20274	6.16177	8.41852	7.62538	3.37195	0	0	6.71518	10.0329	8.14922	10.8579	0	10.7376	0	0	0	1.41726	7.73683	0	1.60366	0	0	0	5.41503	10.9012	0	10.7798	0	0	0	0	0	9.04528	8.43993	0	0	0	10.1299	7.4113	0
P8	tomato	IB	1.62161	-1.09511	11.5543	12.1385	0	0	4.30017	8.08156	0	9.21253	6.55736	6.70113	5.9642	4.61303	6.29371	9.82472	8.51071	10.2071	0	7.81386	0	0	4.93301	0	8.53361	0	0	0	0	0	6.5861	10.0771	0	9.86333	7.82085	0	0	6.12983	0	8.28778	8.73887	0	0	0	10.7414	5.65895	0
P8	tomato	IB	1.50011	-1.27302	10.6453	11.9779	5.53701	0	4.90075	9.25062	0	9.65387	8.12847	0	6.366	6.87273	7.61912	9.41324	8.93916	10.5823	5.98431	8.50697	0	0	0	0	7.83694	0	4.91167	3.79635	0	0	5.72437	9.90997	0	9.8887	6.42462	7.99937	0	2.37863	5.37555	7.75176	8.24493	0	0	0	10.0724	7.07743	0
P8	tomato	IB	1.33467	0.0932837	11.6826	11.9788	0	6.1996	0	7.99237	6.74001	7.03827	5.12609	8.06603	5.94336	5.05512	5.72084	9.85786	8.74759	10.2586	0	10.5305	0	0	5.51939	0	8.22995	5.18073	6.84541	0	0	0	6.09251	9.63034	0	9.77375	0	0	0	0	0	5.10697	0	0	0	0	10.4826	0	0
P8	tomato	IB	1.30495	-0.507222	11.113	11.2408	6.37503	5.57202	0	8.00094	0	9.21855	7.40528	7.14357	5.82889	0	4.61283	8.5808	7.3159	9.84478	0	9.11588	0	0	0	0	7.91719	0	0	0	0	0	0	10.8292	6.32815	7.4983	4.63446	5.32996	0	3.52718	0	7.53119	6.17771	0	0	0	9.85328	6.9409	0
P8	tomato	IB	1.44609	-0.240461	11.1747	12.4254	0	5.9722	4.10256	8.15842	4.5609	8.87119	7.30862	8.34397	0	0	6.95315	9.37891	7.77896	10.2861	0	8.77042	0	0	0	0	7.46943	4.71612	4.97894	0	0	0	0	10.2669	0	9.57892	7.29085	0	0	0	4.61348	7.22016	6.9297	0	0	0	10.404	5.38299	0
P8	tomato	IB	1.64696	-1.07379	12.4277	11.8388	0	0	4.37158	7.9548	0	9.59991	5.93666	4.50066	5.98059	6.79536	6.33106	9.34103	7.9892	10.7593	3.83649	10.2594	0	0	0	0	8.81339	0	0	0	0	0	0	11.0272	0	9.91947	5.44761	5.40019	0	4.28809	0	6.67492	7.79113	0	0	0	10.8182	6.96872	0
P8	tomato	IB	1.28907	0.0535377	11.9664	11.5337	0	5.95344	3.04903	8.75642	0	9.59399	0	6.06844	0	0	6.65326	9.22493	0	10.045	0	9.69646	0	0	0	0	6.15651	5.38789	0	0	0	0	0	9.97918	0	10.4544	0	0	0	0	0	6.66567	0	0	0	0	10.8199	0	0
P8	tomato	IB	1.16121	0.420933	12.436	13.0476	0	0	6.14789	7.62318	6.30069	8.40635	6.18161	7.87583	6.98678	1.38116	7.04311	9.78433	8.92807	10.0305	0	10.395	0	0	0	0	9.06763	4.35116	0	0	0	0	4.72135	9.88034	0	8.64798	5.66699	0	0	5.60147	5.72721	5.26858	6.90772	0	0	0	10.5025	0	0
P8	tomato	IB	1.17059	-0.834779	10.5659	10.718	0	5.12038	0	7.94768	0	9.53238	7.21667	0	5.41759	0	6.11405	9.33319	8.79228	11.0607	0	9.29717	0	0	4.99623	0	7.6348	0	0	0	0	0	0	10.9703	0	10.1295	8.63368	4.95768	0	0	6.83735	8.30091	8.69211	0	0	0	10.5522	5.27438	0
P8	tomato	IB	1.19246	0.171743	11.457	12.6359	0	6.73865	4.23603	8.13646	5.91928	8.41587	6.72542	6.8445	6.02273	0	5.53731	9.25855	8.06218	9.71837	0	10.0442	0	0	0	0	8.4498	0	0	0	0	0	0	9.47334	0	9.29362	0	0	0	0	0	7.26	0	0	0	0	9.84329	0	0
P8	tomato	IB	1.43325	-0.625608	11.2891	12.7992	0	6.88631	0	8.51523	0	8.2889	7.2827	7.17414	6.81161	6.12055	5.92689	9.18187	7.92907	10.5185	0	9.52542	0	0	0	0	8.65029	0	5.55752	0	0	0	0	9.55361	5.01366	9.73567	5.8585	0	0	4.91901	5.44669	8.59392	6.09174	0	0	0	10.4481	0	0
P8	tomato	IB	1.64113	-0.687456	11.4109	13.6915	0	0	5.72663	7.46242	0	10.5331	6.57876	7.53685	5.17397	5.03889	4.8308	9.56956	8.41824	9.90152	5.66332	8.94507	0	0	4.94833	0	6.87538	0	0	7.0036	0	0	0	10.2877	8.52882	9.56672	7.30862	7.18667	0	0	7.527	8.31646	8.61715	0	3.92854	2.65019	10.0199	8.02214	0
P8	tomato	IB	1.23001	-0.121851	11.5101	12.9516	0	6.22985	0	7.10756	5.62259	9.56786	5.84686	0	5.05051	6.06214	6.84558	8.78589	0	10.2197	0	10.0277	0	0	0	0	8.00932	0	0	0	0	0	0	9.41163	0	9.71837	7.90453	5.21608	0	0	5.64844	8.23839	7.48823	0	0	0	9.88123	7.51402	0
P8	tomato	IB	1.58948	-0.610496	11.3465	13.0589	6.8841	6.6304	4.8279	7.63148	0	9.68182	6.65689	6.98152	6.02685	7.34604	5.97859	9.63833	7.74488	10.4666	0	8.36006	0	0	0	-0.042448	7.37036	0	6.24466	0	0	0	0	9.65351	6.34577	9.8364	8.13934	5.45146	0	0	0	6.732	8.43989	0	0	0.674779	10.397	0	0
P8	tomato	IB	1.21715	0.538173	10.9532	12.7182	5.60614	0	4.69587	5.24893	0	8.57819	6.90151	6.85996	4.89501	0	7.14075	9.09066	7.28832	10.8144	0	10.3446	0	0	0	0	8.14637	0	0	0	0	0	4.58002	9.79946	0	9.12001	0	0	0	0	0	8.03959	7.51972	0	0	0.927175	9.20124	0	0
P8	tomato	IB	1.63413	-0.693876	11.5497	12.7189	0	5.95812	5.00317	8.0739	0	9.17871	7.80184	8.04569	6.62267	6.81157	7.91687	7.86573	8.35495	10.7513	0	10.0359	0	4.50176	0	3.02575	7.93548	0	0	5.56377	0	0	0	9.75074	7.27067	9.79468	8.76584	0	0	0	0	8.25612	8.10042	0	0	3.36395	10.8011	6.58519	0
P8	tomato	IB	1.41197	0.135248	11.5872	14.1151	0	0	6.62361	5.58149	0	9.1771	7.33474	8.08067	5.36204	0	7.73436	9.69698	8.1243	10.7177	0	9.36267	0	0	7.30862	3.96977	7.05637	0	6.43609	0	0	0	5.97424	10.3851	6.69721	10.2328	6.03416	0	0	0	6.02339	5.20229	7.72073	0	7.27328	1.41028	10.3278	7.90553	0
P8	tomato	IB	1.22415	0.0438455	11.4554	11.5879	0	5.65617	4.62024	6.95657	6.12805	8.514	5.08915	7.8641	0	0	7.20618	9.68322	7.25058	9.60769	0	9.93392	0	0	0	0	8.70224	0	0	0	0	0	0	9.82162	0	9.94821	7.05318	0	0	0	0	7.36666	7.87709	0	0	1.1197	9.89957	8.5357	0
P8	tomato	IB	1.37445	0.157519	11.5057	12.5758	0	5.76904	0	7.30595	0	8.90286	6.85154	0	5.2302	6.51856	7.31129	8.22039	8.22414	10.0146	0	9.73928	0	6.01625	0	0	8.54316	0	6.09257	0	0	0	5.12197	8.82296	0	8.92951	0	0	0	0	0	0	6.54791	0	0	0	10.2299	6.50176	4.29051
P8	tomato	IB	1.70566	-0.59652	11.4456	12.0297	0	0	6.88717	7.63721	0	9.80054	6.15829	6.78972	4.92651	4.86725	5.88962	8.25007	6.49505	10.2522	0	9.6173	0	0	0	0	8.0069	0	0	0	0	0	6.87788	10.0789	5.86012	9.63015	7.42335	0	0	0	0	7.79276	0	0	0	0	9.02873	8.337	0
P8	tomato	IB	1.21505	-1.01769	10.5428	10.7843	0	5.61333	0	8.77251	0	10.0361	8.55594	0	4.95491	6.28276	7.49304	9.70828	9.15479	11.0007	0	9.01446	0	0	0	0	6.76306	0	0	6.12686	0	0	0	10.3629	7.97398	9.99496	8.52867	0	0	4.50246	0	7.00632	8.13311	0	0	0	10.4623	7.39584	3.28251
P12	tomato	IB	0.128743	0.553611	10.9922	11.5495	2.19905	6.64368	0	5.51358	4.37394	9.84453	6.35628	6.03626	0	6.37364	6.51868	8.13467	6.2095	9.60012	0	9.78632	0	0	0	0	7.27005	4.50445	0	0	0	0	0	10.0214	0	9.185	5.82529	0	8.06048	0	0	0	7.50929	0	4.03803	0	10.5401	5.86902	4.42594
P12	tomato	IB	0.394814	-1.01134	10.6559	10.9794	0	5.85729	0	7.63881	0	9.75585	6.60633	5.74688	0	5.63865	6.7769	9.07743	8.21085	9.01181	0	7.37911	0	0	0	0	6.9733	0	0.21548	5.6633	0	5.35714	0	9.22738	0	7.30462	5.15253	6.41924	9.91802	0	0	7.52202	7.29384	0	0	0	9.33953	7.46794	0
P12	tomato	IB	0.220766	-0.851993	12.0472	12.6987	6.21148	0	0	6.72295	0	8.8562	6.33938	6.96268	0	0	5.20507	8.49424	8.40164	8.67875	6.14462	9.46962	0	0	0	0	7.72123	0	0	0	0	0	0	9.71929	0	8.48581	0	5.55896	10.5154	0	5.64354	6.36135	6.57623	0	0	3.06506	10.4664	6.72797	2.98752
P12	tomato	IB	0.498451	-0.839954	8.47896	11.1798	0	0	0	8.41463	0	8.32269	7.52822	5.30017	0	0	6.96276	9.56655	7.87214	9.1684	0	7.87985	0	0	0	0	6.45886	0	0	0	0	0	0	8.62173	0	7.86815	6.77772	4.83329	10.4166	5.49485	0	5.15693	7.81269	0	0	0	9.23258	0	0
P12	tomato	IB	-0.0756902	0.0849557	11.6709	11.3422	4.34685	6.36224	0	6.64853	5.44696	8.59961	7.13518	6.25654	4.89747	3.64187	4.76757	9.05332	7.58896	8.5326	0	9.04553	0	0	0	0	7.29639	6.14299	5.01724	0	0	0	4.54368	8.79969	0	8.84601	6.89679	0	9.97856	0	0	0	0	0	1.81454	0	9.33993	6.88002	1.2728
P12	tomato	IB	0.419756	-1.17138	10.1607	11.601	0	0	0	8.78468	0	9.02581	8.49116	5.45257	4.46881	5.36692	5.57041	9.06525	8.55633	10.3445	6.82085	8.59106	0	0	0	0	6.45915	4.69153	0	6.2753	0	0	0	9.19204	0	8.50807	8.83943	6.11996	7.55202	5.04426	0	6.7769	5.83972	0	0	0	9.3188	5.47216	0
P12	tomato	IB	0.152801	-0.32716	10.9431	11.1686	3.96729	0	0	6.91522	0	8.32263	6.48153	0	5.85238	0	5.71676	8.72752	6.32528	9.6842	1.33433	8.88615	0	0	0	0	6.47706	4.61316	0	0	0	5.16108	0	9.52216	6.06388	8.22938	0	0	9.80458	4.30581	5.24774	5.78602	7.18866	0	0	1.0223	9.29211	6.6061	0
P12	tomato	IB	1.20978	-0.408215	10.8138	12.5775	0	7.04732	0	7.49874	5.39827	9.44263	6.78578	6.66023	4.57685	0	6.758	9.74661	9.36401	8.82322	0	9.73464	0	0	0	0	6.76667	4.52458	0	0	0	0	6.66291	9.64879	0	7.86731	7.81319	0	0	3.32842	0	6.29732	5.24542	0	0	0	9.65328	7.59254	0
P12	tomato	IB	1.02953	-0.633985	9.08014	11.0242	0	6.33849	0	7.26571	0	9.51449	5.04408	0	0	4.64706	6.69033	10.0168	9.58175	8.90407	4.13617	8.39341	0	0	0	0	6.12993	0	0	4.55503	0	0	0	9.0219	0	7.25249	8.92757	5.11392	0	4.40928	6.2084	6.27544	3.8685	0	0	0	7.54645	7.08075	0
P12	tomato	IB	0.909617	-0.0280167	10.9938	11.2112	0	6.44756	0	6.55439	0	8.76775	4.82196	0	5.00246	0	5.11761	7.86011	8.08651	9.17544	0	9.32501	0	0	0	0	6.60538	4.79383	0	0	0	0	0	8.72843	0	7.12101	5.09366	0	0	0	6.01239	6.64327	0	0	0	0	10.2981	5.86867	0
P12	tomato	IB	1.22637	-0.331316	11.6038	12.493	5.82899	6.50131	0	7.25429	0	9.38362	5.42802	5.66611	6.34733	5.16854	3.78184	7.57586	8.36244	10.1985	3.46684	7.22412	0	0	0	0	8.52533	0	6.24238	0	0	0	0	9.74958	0	8.83026	5.60229	0	0	5.71275	5.76812	5.5277	7.34845	0	0	0.718653	10.1005	0	0
P12	tomato	IB	0.316536	-0.128109	11.2879	11.3347	0	5.88903	2.37997	8.36133	0	8.54436	6.36359	0	5.98479	5.40223	7.48656	8.6868	8.26769	9.153	0	9.5997	0	0	0	0	7.16862	4.37241	0	0	0	0	0	9.60558	0	8.78924	0	4.41281	7.93025	0	0	6.77402	6.20802	0	0	0	9.50416	5.44785	3.47181
P12	tomato	IB	0.437953	-0.604838	10.6858	13.8072	0	0	0	7.30832	0	9.22844	4.73301	6.42968	6.3278	0	6.83032	9.34229	8.22879	9.12224	0	9.40106	0	0	0	0	6.71235	0	5.16881	0	0	0	0	9.46979	0	7.37289	6.80747	5.33871	8.25927	4.50832	4.41742	0	5.16411	0	0	2.93896	9.96929	6.73392	0
P12	tomato	IB	0.165728	-1.101	10.2721	11.9962	5.15388	0	5.10284	8.094	0	9.37022	8.66165	6.18268	4.66313	4.33608	4.9767	9.30375	8.27786	9.68612	0	8.8047	0	5.20005	0	0	7.17628	0	4.73304	6.55069	0	0	0	7.95793	0	8.83175	5.91991	5.13261	8.14414	0	0	6.82738	7.87767	0	0	0	9.7465	6.08643	0
P12	tomato	IB	0.01772	-0.220878	11.0814	11.8151	0	0	0	6.8078	6.06909	8.77049	7.09308	0	4.68495	4.41397	5.13708	8.9412	6.94213	8.7779	0	9.29076	0	6.07481	0	0	7.30653	4.67808	0	0	0	5.25892	0	8.85743	0	7.67421	0	0	8.00281	0	0	5.83008	6.09592	0	0	0	9.24747	6.3371	0
P12	tomato	IB	0.243634	-0.176963	10.703	11.893	0	6.86916	0	5.08675	0	9.12006	5.47738	6.13352	4.99866	4.12768	5.88649	8.76507	7.70827	8.47771	0.880462	9.21174	0	0	0	0	0	0	0	0	0	0	6.40036	8.81647	0	7.65326	4.73277	0	7.54497	0	4.04177	0	6.72299	0	0	0	9.76953	4.68034	3.61414
P12	tomato	IB	-0.223528	0.455264	11.2023	11.5194	5.32914	0	0	7.19761	0	7.43774	4.40081	5.16152	5.48584	5.86094	5.25428	8.40618	7.667	8.52132	0	9.47359	0	0	0	0	8.73158	7.7005	4.71208	0	0	0	0	8.92081	0	10.1607	0	0	8.66465	4.07773	0	0	4.71654	0	0	0.157254	10.044	5.63312	7.61714
P12	tomato	IB	0.31344	-1.01592	9.02582	10.5825	5.70357	0	0	6.993	0	8.92041	7.66208	3.99859	0	5.7695	6.56748	8.72883	8.05182	8.69398	0	8.58613	0	4.77345	0	0	6.64267	0	0	5.37632	0	0	0	9.08921	0	8.74032	5.96535	0	8.74488	3.63377	0	6.7769	7.66161	0	4.89592	0.440831	9.39189	7.2586	0
P12	tomato	IB	1.06748	-0.900652	9.25362	10.6988	3.63063	6.12402	0	7.89064	6.25682	10.3112	7.72322	6.05334	4.45588	0	6.96245	9.57481	9.03771	8.98461	0	8.78789	0	0	0	0	7.37671	0	0	0	0	0	5.49481	9.89939	0	8.68636	7.6001	7.15785	0	5.8062	4.64035	6.55462	7.41387	0	0	0	9.21487	0	0.659825
P12	tomato	IB	0.499792	1.31304	10.528	11.0891	0	0	0	6.66366	0	7.68148	5.09938	6.88042	0	4.47187	5.0523	8.50559	7.47402	9.48682	0	10.096	0	0	0	0	8.6915	5.00241	0	0	0	0	5.5312	8.54509	0	7.33489	0	0	0	0	0	0	5.43011	0	0	0	10.2809	0	2.60723
P12	tomato	IB	0.335646	-0.121716	11.2629	10.017	0	6.63478	0	2.39724	0	9.15744	7.02192	0	4.80078	5.50172	0	8.18417	7.36378	9.97102	0	9.38506	0	0	0	0	8.02158	4.76325	0	0	0	0	4.32469	8.23217	0	8.08515	5.35004	0	7.84975	0	0	5.60231	7.17452	0	0	0	9.88706	6.95732	0
P12	tomato	IB	0.952469	-0.441195	10.8075	10.3977	4.60546	6.57038	0	7.04081	0	9.63866	5.00432	0	5.50456	0	0	9.47243	7.84638	8.97508	0.307781	9.61966	0	0	0	0	6.78565	0	0	0	0	0	4.3774	10.0706	0	9.15721	8.15399	6.26511	0	4.6861	6.59047	7.09463	7.56321	0	0	0	9.80468	6.39562	4.05925
P12	tomato	IB	0.523755	-1.18507	10.6536	10.3382	0	0	0	8.82752	6.46467	8.99852	7.46133	0	4.35246	4.97157	7.05576	8.72403	9.43737	9.99955	0	9.42878	0	0	0	0	7.61464	0	0	0	0	0	0	9.5418	5.52429	8.46498	6.53345	5.89623	8.07526	0	0	6.63772	8.34135	0	4.95383	0	8.91616	0	0
P12	tomato	IB	0.335502	0.185731	10.891	11.1422	0	6.9881	0	0	5.53148	8.15517	4.85918	0	5.71733	0	5.68426	8.62517	6.78863	9.58306	0.886108	9.24164	0	0	0	1.84979	8.15166	0	5.89311	0	0	0	0	9.43177	0	8.5343	0	5.32073	7.69568	0	0	5.14381	7.8757	0	0	0	9.62165	5.50614	-0.0247326
P12	tomato	IB	0.73722	-0.410415	12.0439	11.3686	0	0	0	5.49731	6.28455	8.26676	6.49268	5.12655	4.85585	0	0	8.71918	8.41852	9.4006	0	9.44481	0	0	0	0	7.36105	3.62394	0	0	0	0	0	9.44528	0	8.47237	0	5.16752	8.15854	0	0	5.51881	4.46397	0	0	2.96662	10.0553	6.86956	1.45361
P12	tomato	IB	0.069104	-0.20189	10.8931	10.0246	0	6.95131	-0.0651873	5.86908	0	8.60581	7.03736	5.18722	5.07399	5.48629	0	8.80351	7.15323	9.69512	0	9.35008	0	0	0	0	7.86212	0	5.16951	0	0	0	6.12385	9.06277	0	7.43485	0	0	8.54308	0	0	0	5.61211	0	5.52435	0.850325	10.1949	5.24927	1.62902
P12	tomato	IB	0.220558	0.16818	10.5529	10.17	0	5.94995	0	7.84173	5.83309	8.22744	3.0122	4.20382	0	5.80559	5.40322	8.99295	8.34818	9.59002	0	10.2322	0	0	0	0	7.15005	5.08478	0	0	0	0	4.43044	8.9249	0	7.90748	0	5.07764	8.58258	0	4.24496	0	7.25339	0	0	1.23469	10.177	4.98775	2.32638
P12	tomato	IB	0.265852	-0.316436	10.4189	9.85841	0	0	0	5.3521	6.22016	9.35973	7.7664	0	4.5736	5.65014	5.06509	8.47481	8.0777	9.43059	0	9.35405	0	0	0	0	6.9337	4.60479	0	0	0	0	0	9.44474	0	6.62243	0	0	9.69079	4.49648	0	6.32057	8.70981	0	0	0	10.4406	6.40258	4.84066
P12	tomato	IB	1.30483	0.186285	11.1425	10.9688	5.60468	0	0	7.51577	0	9.10382	6.00783	6.11824	4.96051	6.40837	5.44924	8.811	8.05125	7.67267	0	8.83513	0	0	0	0	6.27429	0	0	6.05161	0	0	4.96708	9.52739	0	9.61152	0	5.31109	0	0	0	5.74429	0	0	0	0	9.7712	0	0
P12	tomato	IB	0.236591	-0.129482	10.7196	9.5861	0	6.8641	0	5.53016	5.43958	8.2878	0	0	0	5.44078	7.13851	8.27304	0	9.49702	0	10.327	0	0	0	0	7.58372	4.16525	2.16162	0	0	0	5.38419	8.03092	0	9.03617	5.48628	0	8.92664	0	0	5.26181	5.96717	0	0	0.543731	10.2766	6.9291	1.34206
P12	tomato	IB	0.876975	-0.249654	9.41382	10.0127	0	0	0	6.93263	4.41151	9.52223	7.12571	6.73801	6.40478	3.03426	7.49776	8.57876	9.10377	7.98791	0	9.2263	0	0	0	0	6.74154	0	0	0	0	0	0	10.3443	0	8.23216	5.6154	0	0	0	0	0	5.23131	0	0	0	9.84443	4.41116	4.09484
P12	tomato	IB	0.778041	0.885517	10.9992	12.2012	0	0	0	7.28444	0	9.2796	7.01812	5.44449	5.69757	4.31542	7.26205	8.22405	7.58262	8.59073	0	10.0551	0	0	0	0	6.73104	0	4.70903	0	0	0	0	9.10396	0	7.87442	0	0	0	4.07604	0	2.09189	7.58734	0	0	0	11.8479	6.94808	3.12614
P3	tomato	IC	-0.319577	2.96442	10.9455	13.2522	6.76449	6.56816	0	0	5.63195	8.34395	6.50835	7.26027	6.73302	0	9.9215	0	6.68491	8.01508	0	7.49661	0	5.33045	0	0	6.75541	8.10166	5.96862	0	0	0	0	9.33087	0	6.57093	0	0	9.01402	0	0	0	8.61438	0	0.0135793	2.45425	8.00763	7.5028	8.17379
P3	tomato	IC	-1.04287	2.73699	11.2928	13.2104	6.84455	6.90145	6.53039	6.09792	0	8.8554	6.50814	7.54067	6.67612	0	7.75863	0	6.81705	8.61425	0	6.66324	0	0	0	4.90374	8.22395	9.59927	4.5774	0	0	0	0	9.26617	0	8.85462	7.50997	0	0	0	0	4.48794	8.55485	0	0	3.13027	9.79626	4.12456	9.51903
P3	tomato	IC	-0.268384	2.47863	12.6388	12.5877	7.36989	0	0	0	0	6.30109	5.10508	0	6.09372	2.29956	8.49937	0	8.899	7.64324	0	7.62099	0	0	0	0	8.82312	7.07424	0	0	0	0	0	7.74224	0	0	0	0	0	0	0	0	7.76717	0	4.77937	0	10.2853	7.21556	4.86537
P8	tomato	IC	-1.29398	2.85615	12.0549	13.5374	0	6.48337	7.82281	7.34047	0	8.89581	6.97374	8.27873	7.364	0	8.75989	0	0	6.27056	0	9.04331	0	0	0	6.82213	7.83492	7.29624	5.16697	0	0	6.19425	4.89241	8.12572	0	7.43579	0	0	0	0	5.55257	0	0	0	0	0	9.44526	5.53185	7.62233
P8	tomato	IC	-0.840977	3.25035	11.0595	12.4415	7.31819	0	5.77555	0	0	7.72763	6.70007	6.58456	2.71141	4.90914	9.18551	0	0	7.81016	0	8.40296	0	5.64354	0	4.84022	7.06357	8.83537	5.89823	0	0	0	0	9.77019	0	8.1347	7.87007	0	0	4.53479	0	0	7.53113	0	0	0	9.26265	5.2479	9.29567
P8	tomato	IC	-0.730684	3.10509	10.997	11.9066	5.59034	0	0	5.44642	5.23645	6.85756	5.50294	6.56186	6.34663	0	8.35835	0	8.00998	9.11854	0	7.58434	0	0	0	0	7.24615	10.2544	2.44337	0	0	0	0	9.90929	0	9.12245	0	0	0	0	0	0	0	0	0	1.22364	9.08892	6.57912	10.4992
P8	tomato	IC	-0.719011	2.88409	11.8401	13.6012	5.29126	5.25622	0	6.98993	0	9.24216	7.00004	8.70308	6.27276	4.59327	8.39817	0	6.71551	7.86602	0	8.82058	0	0	6.08802	0	7.137	10.3891	5.3852	0	0	0	0	7.88606	0	6.31959	7.1811	0	0	0	0	0	6.3349	0	0	2.22565	9.6379	6.85805	10.2043
P8	tomato	IC	-0.697435	2.5088	11.9184	12.8949	0	0	3.42489	7.01412	0	7.03012	7.16943	0	3.1879	5.99902	6.89204	0	6.71434	9.05782	0	9.07244	0	0	0	0	0	10.5446	5.58117	0	0	0	0	9.22931	0	8.39023	7.89775	0	0	0	5.03102	0	5.72969	0	0	0.967268	8.88279	0	11.2249
P8	tomato	IC	-0.725125	3.48364	11.8432	12.6996	6.16262	6.30284	5.62161	0	0	6.11201	8.13623	7.55131	6.92503	0	9.51171	0	6.86707	7.01894	0	9.03403	0	0	0	7.41867	0	9.31168	0	0	0	0	0	9.52536	0	8.28603	0	0	0	5.1835	0	0	0	0	0	0	9.25178	0	9.01312
P8	tomato	IC	-0.819931	2.81482	11.2258	11.98	5.39541	6.13975	6.84275	5.10031	0	8.27335	6.34666	7.44535	5.61235	4.07515	8.80195	0	7.75404	8.1054	0	8.35455	0	0	0	5.20341	7.32439	8.46779	4.82486	0	0	0	0	7.11272	0	5.53428	5.02365	0	0	0	5.29051	0	4.96526	0	0	0	8.80919	5.49287	8.87184
P8	tomato	IC	-0.74677	3.39665	11.1247	12.2241	7.25231	5.92043	4.45098	0	5.74784	7.38529	6.67141	3.77297	6.96366	0	8.79093	0	7.75063	8.75391	0	9.27102	0	0	0	5.67448	0	9.62649	7.72001	0	0	0	5.04426	9.07354	7.44496	8.7426	5.78169	0	0	0	0	0	0	0	0	0	8.5543	0	9.21853
P8	tomato	IC	-1.12566	3.0345	11.4197	12.3934	5.58075	0	6.32951	6.78181	5.62276	7.63545	6.44242	5.32986	6.72791	5.00674	7.72723	0	8.20631	8.25899	0	7.29654	0	0	0	5.32056	7.32069	9.14722	5.06233	0	0	0	4.77913	9.49021	0	8.93806	0	0	0	4.57022	0	0	0	0	0	0	9.57695	7.32871	9.1692
P8	tomato	IC	0.256889	2.29515	10.4887	11.4213	0	6.27097	0	0	0	6.31106	7.09244	5.48693	0	0	6.44817	0	7.64476	9.63103	0	9.20192	0	0	0	0	6.00504	7.37161	0	0	0	0	0	9.81384	0	8.20985	0	0	0	0	0	0	7.58336	0	0	0	10.096	0	6.41937
P8	tomato	IC	-0.650883	3.08508	10.1085	12.9451	7.24591	7.16423	6.59941	0	0	8.7076	5.50117	8.34527	7.0785	0	8.98933	0	0	8.46628	0	8.40405	0	0	0	0	5.7579	10.5059	3.75983	0	0	0	0	9.27397	0	7.91455	6.75111	0	0	0	0	5.59829	0	0	0	0.402514	6.82549	0	11.1746
P8	tomato	IC	-0.625832	3.39388	11.4627	11.7433	7.35923	4.60419	5.20556	0	0	7.32361	6.4387	6.88267	6.06055	0	7.5878	0	7.25318	9.01903	0	7.99196	0	0	0	5.6205	6.95631	9.93293	0	0	0	0	0	8.45649	0	8.05471	5.26892	0	0	5.83699	0	0	6.82257	0	0	0	8.87582	0	10.286
P8	tomato	IC	-0.493863	3.22855	11.8456	11.9184	5.87942	0	0	5.35709	0	7.35984	5.79719	0.747465	6.78462	4.68336	6.4441	0	7.43372	9.27663	0	10.0387	0	0	0	0	7.35782	9.91704	0	0	0	0	0	9.25359	0	8.09436	6.56009	0	0	4.05265	0	0	7.71279	0	0	0	8.66001	5.30727	9.65072
P8	tomato	IC	-1.09196	2.79856	11.7164	11.9844	6.84043	4.81087	7.64964	5.19541	0	8.13826	7.48846	7.12296	0	4.62135	9.98738	0	8.27096	8.44809	0	9.39639	0	0	0	6.33488	8.57122	9.94042	4.01394	0	0	0	4.98044	10.6145	0	7.12878	6.74089	0	0	0	3.94043	0	6.03904	0	0	0	9.49277	5.90527	10.9152
P8	tomato	IC	-0.26882	3.2025	11.6591	11.8841	5.99513	0	5.46211	0	6.03602	7.33505	6.42445	0.64039	7.28219	0	9.09075	0	7.35897	9.96473	0	9.07101	0	4.24996	0	4.10729	9.04403	10.306	0	0	0	0	0	9.77951	0	8.49282	0	0	8.8685	0	4.93442	0	5.63912	0	0	2.04215	10.1824	8.13581	11.3851
P8	tomato	IC	-1.16464	2.86589	11.1925	12.0158	6.63153	5.94762	7.46727	4.93214	0	7.26038	7.2899	6.39076	5.94065	3.35028	8.71138	0	7.39914	8.14436	0	5.71288	0	0	0	7.75302	8.13045	9.18849	0.116114	0	0	0	0	8.80713	4.77816	9.23032	6.66416	0	0	4.64407	1.12596	0	0	0	0	0	9.30626	5.86036	10.4984
P8	tomato	IC	-1.24566	2.66356	12.0074	13.1192	5.09103	6.06152	6.78722	5.93658	0	8.97394	5.57401	7.38942	1.43346	5.42942	6.49515	0	6.44472	9.08689	0	8.53268	0	0	0	5.50071	9.42531	10.5323	4.60161	0	0	0	3.9353	9.94542	0	9.20348	0	0	0	0	0	5.58336	0	0	6.70388	1.89378	10.6078	6.07211	10.8513
P8	tomato	IC	-1.00783	2.9096	12.1618	13.7471	5.54351	6.89608	6.06022	0	6.63244	9.80458	7.30862	7.46541	6.88037	0	7.39126	0	6.40064	9.26175	0	8.1351	0	0	0.320221	0	7.31119	10.247	0	0	0	0	4.65662	9.57735	0	7.81523	7.19771	0	0	4.38364	0	0	8.08826	0	5.86968	2.56814	10.0992	5.79356	10.4301
P8	tomato	IC	-1.17118	3.08196	11.8421	13.3292	5.53096	7.53307	0	5.08443	5.36019	7.94011	6.78281	8.03318	4.83612	6.05981	8.94851	0	0	8.01438	7.45578	7.95311	0	0	0	0	7.88007	9.55801	4.14275	0	0	0	4.9657	7.21504	0	6.68849	5.97654	0	0	0	0	-0.139843	5.98213	0	0	0	9.8526	5.4327	10.8666
P8	tomato	IC	0.430272	2.76665	10.3506	12.093	7.10289	0	0	4.61236	0	7.23617	0	0	5.6846	0	8.72543	0	6.72876	8.08993	0	8.57682	0	0	0	0	7.30862	7.85124	0	0	0	0	0	8.97765	0	8.19329	5.28028	0	0	0	5.66442	0	5.47706	0	0	0.597379	8.54728	5.50032	8.99437
P8	tomato	IC	-0.952141	3.07173	11.8747	13.098	7.37505	6.0395	0	0	4.91734	8.93462	5.23404	7.93399	6.45242	4.37772	8.73457	0	7.71865	9.05044	0	9.16375	0	0	0	0	6.91146	9.11629	0	0	4.08877	0	0	7.24219	0	7.74772	5.83637	0	0	0	0	0	0	0	0	2.1164	8.97097	5.31133	9.65481
P8	tomato	IC	-0.734401	2.85126	10.9403	13.0394	5.82892	5.96756	8.07208	0	0	8.39122	6.40496	7.7627	5.57429	4.8921	9.74819	0	0	8.26232	0	8.83205	0	0	0	7.35296	7.13579	5.14125	2.43799	0	0	0	0	10.0067	0	7.09746	6.6931	0	0	0	0	0	0	0	5.10876	2.60988	9.34395	0	0
P8	tomato	IC	-0.906053	3.24124	10.6532	12.0233	6.96619	6.9858	6.95467	0	6.97367	7.62363	5.55962	0	6.35541	0	9.10266	0	0	8.72488	0	9.07574	0	0	0	0	0	9.96878	5.80184	0	0	0	0	8.27226	0	8.4177	4.74834	0	0	0	0	0	7.03543	0	0	0	8.68659	0	10.283
P8	tomato	IC	0.70091	1.78904	12.8007	12.9638	0	0	6.69496	0	6.33912	7.32674	7.57057	7.83027	6.69568	0	1.40618	0	6.69386	6.13358	0	9.77517	0	0	0	0	9.35908	6.70724	0	0	0	0	0	9.84434	0	8.7014	0	0	0	0	6.42058	5.79588	7.07549	0	0	0	10.8394	0	0
P8	tomato	IC	-0.589173	3.04323	11.5643	12.1972	5.78712	6.79616	4.92975	0	0	7.21848	6.13055	0	5.93858	5.22	6.05273	0	7.35817	8.6421	0	9.16702	0	0	0	0	7.61259	9.8206	0	0	0	0	0	8.78432	0	8.4972	6.35833	0	0	0	0	0	8.93738	0	0	0	9.23626	7.9871	8.57702
P8	tomato	IC	-0.206647	1.88195	11.6636	12.3365	5.80592	0	5.97981	7.28338	5.80661	7.10117	5.14735	6.47536	3.74438	0	6.35625	7.33386	7.43346	7.69314	0	8.5498	0	0	0	0	8.45027	10.0136	4.19814	0	0	0	0	8.16477	0	7.52961	0	0	0	0	0	0	8.49662	0	0	2.63982	8.97384	7.8811	9.37582
P8	tomato	IC	-0.863622	2.98889	11.9389	13.0449	5.87887	7.62686	5.98837	0	0	9.62396	6.67998	8.24541	7.18852	0	9.30167	0	7.14097	7.23011	5.96354	7.60418	0	0	0	0	5.95187	8.02732	0	0	0	0	0	9.0709	0	8.19976	0	0	0	0	4.87581	0	2.85417	0	0	0	7.72226	8.72616	6.83079
P8	tomato	IC	-0.0637255	2.30018	10.7858	11.2222	0	7.25042	0	0	0	8.04647	6.40071	0	4.94096	0	5.54983	0	7.68423	7.33539	0	7.96116	0	0	0	0	7.48325	8.92816	0	0	0	0	0	9.23179	0	5.31102	0	0	0	0	0	0	9.57597	0	0	0.761067	9.93076	7.99788	8.04376
P8	tomato	IC	-0.547548	3.01412	12.1048	12.1673	0	5.89955	7.30862	0	0	6.3633	6.48795	3.12863	6.07982	0	9.47616	0	8.67238	7.96192	0	7.76026	0	0	0	6.71199	8.463	10.953	0	0	0	0	0	7.08764	0	7.1162	0	0	7.55111	0	0	0	7.2338	0	0	0	9.32988	6.44553	10.8969
P8	tomato	IC	-0.0471094	3.35549	11.312	11.3006	5.66119	0	4.81425	0	5.04383	7.44137	4.34236	0	5.60305	0	0	0	7.37871	8.00862	0	7.71007	0	0	4.98356	0	7.91258	8.52789	0	0	0	0	0	7.80109	0	8.45524	5.48063	0	0	0	0	4.76922	4.53464	0	0	0	9.4121	8.00469	9.08961
P8	tomato	IC	-0.11813	2.06884	12.0635	10.9787	5.59296	0	0	5.64451	5.51282	8.05812	7.18443	0.873726	6.6946	4.87793	8.17678	0	5.96158	6.63834	0	8.26756	0	0	0	0	8.59017	9.01182	0	0	0	0	0	8.35448	0	8.25635	5.09068	0	0	0	3.5515	0	7.64071	0	0	0	10.1797	8.32443	9.1755
P8	tomato	IC	-0.973837	2.27574	12.5243	11.4844	7.58084	5.8018	5.83713	7.09092	6.08763	8.41649	6.61997	6.93784	6.46674	5.17089	8.60933	5.432	4.46065	8.85286	0	10.4816	0	0	0	4.41095	8.66662	10.9618	1.788	0	0	0	0	8.19244	0	9.05246	6.00075	0	8.23363	2.54753	0	0	7.94281	0	0	0.280744	10.4297	6.48561	11.3834
P8	tomato	IC	-0.419881	2.92633	12.6576	11.4979	5.43738	6.66839	5.2162	5.3262	0	8.15108	6.51889	5.81558	4.94382	6.29672	7.27116	0	6.88374	7.56125	0	7.28652	0	0	0	0	8.77039	10.2387	0	0	0	0	0	6.5546	0	10.1359	0	0	8.27188	0	0	0	7.94445	0	0	2.1459	10.3316	5.40069	10.5831
P8	tomato	IC	-0.888116	2.80666	11.602	11.7353	7.62699	7.38735	5.57996	4.97219	6.59851	8.1174	5.25226	7.22989	4.82685	6.23096	8.5339	0	0	8.09863	0	8.33367	0	0	0	0	7.03495	10.3269	4.42594	0	0	0	0	7.58614	0	7.81994	6.94525	0	0	0	0	0	8.01822	0	0	0	9.529	6.85998	10.4044
P8	tomato	IC	-0.650469	2.16933	11.8155	12.4194	5.00385	6.17924	5.3554	6.10429	0	8.08425	8.02175	7.44412	0	4.0818	6.60681	0	7.96673	7.30862	0	8.46671	0	0	0	0	7.63613	8.85459	6.66409	0	0	0	0	9.27904	0	8.69022	5.80643	0	9.10295	3.72163	0	0	6.11422	0	0	0.0274475	10.7781	8.47974	9.0403
P8	tomato	IC	-0.250133	2.53926	11.4199	11.4039	0	6.35234	0	6.44543	0	7.35987	7.05766	5.68945	3.46643	4.968	7.82204	0	0	8.26529	0	8.43974	0	0	0	0	8.00917	8.95567	0	0	0	0	0	9.3844	0	7.53529	0	0	9.20773	0	0	0	7.1219	0	0	0	9.64469	8.55528	8.93599
P8	tomato	IC	-0.0733375	2.26058	11.8311	12.2589	0	0	0	0	6.1982	7.7831	6.77078	7.05739	7.34343	0	5.92659	0	6.96518	7.29314	0	7.93462	0	0	0	6.55054	8.35711	7.42829	0	0	0	0	4.84176	8.79915	0	7.68755	0	0	7.92745	0	0	0	6.27814	0	0	0.799964	9.98647	8.6313	7.64879
P8	tomato	IC	-0.886885	2.37594	12.2261	11.8498	7.75493	6.62112	7.64884	0	-0.132512	8.09879	6.95544	7.77025	6.45772	4.82368	10.1999	0	7.0279	8.68422	0	8.34851	0	0	0	0	8.00363	8.84694	0	0	0	0	0	10.3149	1.17968	6.85535	7.05704	0	8.83817	0	0.182663	5.01065	6.8335	0	0	0	9.90612	8.66692	8.95483
P8	tomato	IC	-1.01351	2.75568	11.8217	11.5437	6.35994	6.93498	9.06632	7.35472	8.0774	7.95122	6.474	6.8657	4.87396	0	8.44183	0	7.99133	8.82291	0	8.71818	0	0	0	0	8.46432	10.8251	0	5.82067	0	0	0	8.04683	0	8.06362	0	0	0	0	5.40392	0	5.77226	0	6.19688	2.1086	9.64485	0	10.5443
P8	tomato	IC	0.326852	3.0895	11.4303	10.7774	6.82497	0	0	0	4.1605	8.00064	5.32538	0	6.03918	0	6.92965	0	7.72753	6.96758	0	8.51794	0	0	0	0	8.15096	8.40912	0	0	0	0	2.40091	10.0268	0	8.88511	0	0	0	1.25913	4.97062	0	0	0	5.21245	0	10.1823	6.05474	8.88253
P8	tomato	IC	-0.502371	3.37146	11.3609	11.9163	7.29325	6.839	6.93072	0	0	8.00199	7.20993	7.4938	6.59739	4.71426	9.76931	0	6.81477	7.35579	0.718689	6.96684	0	0	0	0	8.10415	8.40915	0	0	0	0	0	7.72541	0	8.76725	0	0	0	0	0	0	7.32399	0	0	0	7.67693	6.58514	6.5407
P8	tomato	IC	-0.0190105	3.1474	11.8975	11.8292	6.4905	6.69111	0	5.52811	0	7.97198	5.26579	0	6.70151	0	5.52816	0	6.75123	9.8741	5.42475	8.8225	0	0	0	0	8.10107	9.76012	0	0	0	0	0	8.70363	0	8.24459	0	0	8.11484	0	0	0	0	0	0	0	9.79148	6.19496	8.83531
P8	tomato	IC	0.0247825	3.13687	11.229	12.3747	6.56023	0	6.83465	0	0	7.8074	5.69185	7.22567	4.8067	0	7.49095	0	6.57654	7.293	4.01263	9.22155	0	0	0	0	7.32423	9.02317	0	0	0	0	0	9.84688	0	5.67066	0	0	7.60662	0	0	0	0	0	0	0	8.73654	0	7.50308
P8	tomato	IC	-0.230703	2.71766	12.0197	12.0518	0	6.0176	6.71256	6.87909	0	8.45212	6.048	0	5.8281	0	9.07576	0	4.31331	8.44653	0	7.76816	0	0	0	0	6.05177	8.92272	6.20055	0	0	0	4.92715	9.7985	0	8.03248	0	0	7.01684	4.48054	0	0	0	0	0	0	9.28254	7.05091	8.03959
P8	tomato	IC	-0.445894	3.07175	12.3919	12.8087	7.30954	5.93962	0	7.36348	5.52502	8.03475	6.5542	7.70015	6.36906	6.92062	8.4094	0	6.63458	8.56547	0	8.70563	0	0	1.77851	5.88731	7.22349	9.86061	0	0	0	0	4.66375	10.4724	7.3077	9.61288	0	0	7.72095	0	0	0	5.49492	0	0	1.66366	10.1666	5.9214	6.52392
P8	tomato	IC	0.535274	3.02747	12.0744	11.5146	0	6.58124	0	0	0	5.41219	7.65168	0	5.67237	5.51419	7.72154	0	7.6703	7.58101	0	7.73404	0	0	0	0	7.78105	10.007	0	0	0	0	0	9.42781	0	5.87673	0	0	0	0	0	0	6.0485	0	0	0	9.8413	0	7.66359
P8	tomato	IC	-0.0518033	2.68131	11.6976	11.2516	0	6.71603	0	4.99292	0	8.67405	7.85053	0	1.97001	0	6.9223	0	6.761	7.60684	0	6.68599	0	0	0	0	8.11784	10.1899	0	0	0	0	0	8.78364	0	8.3163	0	0	7.10564	0	0	0	8.38148	0	0	1.94677	7.52284	6.36449	9.44997
P8	tomato	IC	-0.0959662	2.29286	10.7813	11.8809	0	5.90114	0	6.1006	0	8.49567	4.95769	7.42815	5.15453	4.75984	7.63239	0	0	9.33906	0	7.28042	0	0	0	0	8.55306	7.33682	0	0	0	0	0	10.7974	0	9.24661	0	0	0	0	0	2.96522	7.94549	0	0	0	9.79756	5.20108	5.8919
P12	tomato	IC	0.184858	2.68643	11.6877	11.6846	5.62623	0	0	6.07057	0	7.68175	5.70203	6.26427	4.03075	0	5.68333	0	6.49115	8.96248	0	9.74484	0	2.54463	0	0	8.10235	8.65677	0	0	0	0	0	7.99036	0	8.53818	0	0	10.8435	0	5.10139	0	0	0	0	0	9.71904	4.97535	7.80591
P12	tomato	IC	-0.326167	2.62757	11.8441	11.6581	5.4	6.45677	5.97828	4.7019	0	6.63554	5.57257	6.99041	6.32196	0	6.65607	0	6.21545	7.52664	0	8.04705	0	0	0	4.12593	7.41359	6.96424	2.98296	0	0	0	0	6.9157	0	6.79408	5.97648	0	9.1416	0	0	0	5.09624	0	0	0	8.62663	6.81716	0
P12	tomato	IC	-0.257403	2.84934	11.59	11.6059	5.62022	0	6.7833	0	0	7.60153	6.05547	1.37351	5.92468	0	9.15906	0	6.57973	6.56702	4.44717	7.18601	0	1.93929	0	0	6.77051	7.30395	0	0	0	0	0	0	0	7.09902	0	0	9.37971	4.95163	0	0	6.11026	0	0	2.90703	6.82473	5.43866	0
P12	tomato	IC	-0.576175	2.94732	11.4852	12.5022	5.64734	6.03657	9.30548	5.57693	0	8.05049	6.7769	7.58015	6.31372	0	9.22765	0	6.56921	8.34401	0	8.93833	0	0	0	0	7.1096	9.2346	5.10995	0	0	1.59679	0	9.07878	0	8.51945	6.13758	0	0	0	5.98806	0	0	0	0	0.524086	8.21858	0	0
P12	tomato	IC	0.294239	2.15943	10.6467	11.8253	0	6.25369	0	6.59703	0	6.93662	4.85578	6.6515	0	0	4.09342	7.88184	7.8625	7.59588	0	8.94925	0	6.06798	0	0	6.52121	9.13937	0	0	0	0	0	9.41123	0	7.99844	0	0	0	0	0	0	6.73577	0	0	3.38623	9.62929	5.80562	6.26719
P12	tomato	IC	0.949913	2.11703	10.7524	12.0067	0	6.80171	0	5.14053	0	7.59565	5.87769	0	4.85429	0	5.27046	0	7.90845	7.83189	0	9.46776	0	0	0	0	7.07344	5.13009	0	0	0	0	0	9.49128	0	8.32683	5.51837	0	0	0	0	0	0	0	1.57253	0	8.83662	0	0
P12	tomato	IC	0.0590647	2.28071	11.2651	12.1686	0	0	0	5.22534	0	7.45472	5.87737	5.52966	5.25152	0	7.97495	0	6.78953	8.37489	0	8.84564	0	0	4.19607	0	8.3604	9.79406	0.928882	0	0	0	0	8.97432	0	9.40326	0	0	7.55349	0	4.64747	0	7.70376	0	0	0	9.01471	5.14142	0
P12	tomato	IC	-0.761945	2.68972	12.0748	12.2653	7.23112	6.12202	6.59605	4.90042	4.94665	8.49751	4.36569	6.457	6.9601	0	8.87553	0	5.38403	8.20783	0	8.64627	0	3.78789	0	4.94254	9.02539	9.81338	6.18888	0	0	4.1968	0	8.95847	4.60956	8.27529	3.74616	0	7.8201	0	0	-0.545833	6.13092	0	0	0.759303	9.06351	5.69014	8.45479
P12	tomato	IC	0.168354	2.88589	10.5629	11.1826	0	0	0	0	0	6.44789	4.70281	6.96728	4.36257	0	6.85406	0	6.67765	6.99377	0	8.55442	0	0	0	0	6.69975	7.93951	0	0	0	5.02504	0	7.74637	0	7.13296	4.40089	0	8.74494	0	0	0	3.76721	0	5.15998	0	8.86804	0	7.90482
P12	tomato	IC	0.365312	1.50063	9.28867	10.9937	5.28341	6.39783	0	7.45351	6.42841	7.4006	5.77682	6.21962	4.1399	4.6496	5.02817	7.06497	6.22638	7.70423	0.523198	9.13804	0	0	0	0	6.88118	6.87306	0	0	0	0	0	8.33092	0	8.6418	0	0	6.32039	0	0	0	6.65333	0	0	0	10.1013	0	5.56581
P12	tomato	IC	-0.259787	3.34276	11.4475	9.95727	6.77729	6.40141	6.67974	0	5.1076	6.73551	6.71089	0	5.17449	0	8.75305	0	7.50341	6.7769	0	5.89119	0	0	0	3.6489	7.42001	7.41866	0	0	0	0	0	7.92737	6.23205	8.06788	6.64995	0	6.64825	5.11759	0	0	0	0	0	0	8.02799	5.5487	7.08503
P12	tomato	IC	0.501356	2.9198	11.3658	9.50362	5.57053	0	0	5.25524	0	5.2131	5.0348	0	5.32337	4.40979	5.86066	0	0	7.0133	0	8.11448	0	0	0	0	8.09732	9.63597	0	0	0	0	0	8.49053	0	7.15195	5.21985	0	0	0	0	0	0	0	0	0	9.63425	5.6048	8.60652
P12	tomato	IC	-0.303273	2.79217	11.3244	11.0982	4.3605	6.46913	4.96151	6.59555	4.71166	6.93064	6.69177	3.88571	4.7516	5.28182	7.22128	0	0	6.98627	0	9.07646	0	0	0	0	7.44023	8.9192	3.4751	4.22715	0	4.28326	0	7.40823	0	7.51181	0	0	7.4429	0	0	0	7.05612	0	0	0	8.59398	4.49922	7.96047
P12	tomato	IC	0.246655	3.43171	11.7548	11.3824	6.22584	6.13761	5.04869	5.00168	4.74152	5.47711	5.41228	0	6.61547	0	8.64122	0	6.79506	7.51254	0	7.13278	0	0	0	5.41343	7.4519	8.66259	0	0	0	0	0	7.42778	0	5.86889	0	0	0	0	0	0	0	0	0	0	8.08203	5.91647	7.98305
P12	tomato	IC	-0.336775	2.80796	11.3161	11.0934	0	6.11214	6.67218	5.16781	0	6.33269	6.97636	6.97363	6.02709	0	8.17658	0	6.80538	5.63067	0	8.54584	0	0	0	0	7.15473	6.19796	0	0	0	0	0	6.79826	0	6.7769	5.14492	0	7.13014	0	0	0	6.42031	0	0	0.684456	9.2585	6.97947	6.40806
P12	tomato	IC	0.644691	2.81911	10.7243	10.6562	6.3082	0	0	0	0	7.55586	0	0	4.79802	0	0	0	7.88093	6.64192	2.7231	7.61281	0	0	0	0	7.8886	9.73992	0	0	0	0	0	6.66324	0	7.62928	0	0	0	0	0	0	5.12529	0	0	0	8.57558	0	8.96375
P12	tomato	IC	0.495012	3.05139	11.5136	9.82051	0	0	0	4.82758	0	7.13477	0	0	4.22194	0	6.14783	0	7.55292	7.45772	1.17751	8.97257	0	5.53748	0	6.70417	6.99928	9.65226	0	0	0	0	0	8.16868	0	7.68717	5.58417	0	0	0	0	4.77966	5.15555	0	0	0	9.53551	5.68896	9.21111
P12	tomato	IC	0.370609	2.85275	11.492	10.7517	0	5.71726	0	6.01019	0	7.61196	5.89703	0	6.04099	0	4.38533	0	6.08397	5.82744	0	8.99529	0	0	0	0	6.8481	9.08133	0	0	0	0	5.08827	7.11157	0	7.35077	0	0	7.04469	0	0	0	4.7035	0	3.21858	0	8.95498	0	8.41806
P12	tomato	IC	-0.103696	3.24107	11.1367	10.4503	6.78629	6.99216	0	0	4.8864	8.32628	7.59495	2.564	0.53252	0	5.02742	0	7.72846	7.1854	6.11846	7.792	0	0	0	5.06835	5.55934	8.74536	0	0	0	0	4.91608	8.21736	0	7.84966	5.6311	0	8.01861	3.56289	0	0	0	0	0	0	9.24305	6.1313	8.99288
P12	tomato	IC	0.522209	2.90059	10.4618	10.4884	5.28761	0	0	5.26004	6.26739	7.02134	0	0.358667	4.46025	0	5.94017	0	7.74677	7.46754	0	8.80971	0	0	0	0	6.62303	6.94327	0	0	0	0	5.36593	6.44665	0	7.91074	0	0	6.69751	0	5.50804	0	7.23179	0	0	0	7.87237	0	6.63524
P12	tomato	IC	-0.193861	3.34003	11.7383	11.2865	3.99027	5.65596	1.40882	0	0	7.89607	5.37363	1.85565	4.04396	4.45671	0	0	6.7769	8.99072	0	6.93814	0	0	0	4.91669	0	10.2445	0	0	0	0	0	8.74408	0	8.98645	5.81859	0	6.85497	0	0	0	0	0	0	0	8.05099	6.26856	9.48381
P12	tomato	IC	-0.217502	3.13944	12.203	11.9339	6.6813	7.29301	0	5.46706	0	8.2368	4.77613	6.51692	5.89869	6.23179	6.52628	0	5.82906	8.56126	0	9.22388	0	0	0	5.97579	8.08927	6.94867	0	0	0	0	3.82849	9.00284	0	9.09433	0	0	0	4.74577	0	0	7.95111	0	0	2.05562	9.26097	6.38576	6.25282
P12	tomato	IC	0.0347741	1.664	10.6938	10.3319	6.8421	6.49862	0	6.42638	6.13978	7.3919	6.72108	3.54368	4.87202	5.26665	2.83994	7.13233	4.99255	7.90611	0	9.34945	0	0	0	0	8.21223	7.90047	2.95432	0	0	0	5.18366	8.51549	0	6.86495	0	0	8.18358	4.26888	0	0	7.90366	0	0	0	9.60393	6.41042	6.47682
P12	tomato	IC	0.342624	3.22191	11.1409	11.126	6.74135	7.65369	0	0	0	7.97347	5.43172	5.48997	6.16034	0	8.22406	0	7.39444	6.5781	0	8.15624	0	0	0	0	6.53929	5.03005	0	0	0	0	0	6.59977	0	6.45	0	0	0	0	0	0	7.03502	0	0	0	7.69582	6.62417	4.56247
P12	tomato	IC	0.0968781	3.01445	11.4179	11.5081	5.77149	6.18654	0	6.7769	5.01975	7.61919	7.56309	4.60831	5.08677	0	7.3983	0	6.52422	7.9242	0	7.12183	0	4.43291	0	4.47008	7.44892	9.02803	0	0	0	0	0	8.34485	0	7.2087	4.58378	0	7.81956	0	0	4.09441	6.69592	0	0	1.01875	8.34359	4.43898	8.47804
P12	tomato	IC	0.233862	3.27924	10.6399	10.2304	6.87342	6.89146	0	4.38248	0	7.23174	3.71398	0	5.84811	0	7.79262	0	6.17153	6.86989	0	7.75378	0	0	0	2.30246	5.92388	7.38666	0	0	0	0	0	7.25739	0	7.29357	5.96134	0	0	3.32247	3.72316	0	0	0	0	0	8.40229	5.62471	6.19949
P12	tomato	IC	0.165994	2.87407	10.3249	10.9301	0	6.81553	6.71099	7.46442	0	7.48978	4.50436	4.66865	0	0	7.3968	0	6.58187	7.35171	0	8.5343	0	0	0	0	8.50364	9.16375	0	0	0	0	0	6.73827	0	6.43755	0	0	6.5873	0	0	4.71844	6.41263	0	0	2.55347	9.28031	0	8.75272
P12	tomato	IC	0.073187	2.09023	11.283	10.3492	0	6.48114	0	7.08395	0	6.7769	5.8601	6.28999	4.47172	0	4.92115	7.62399	5.87051	8.81791	0	9.53177	0	0	0	0	7.73318	7.5203	5.45454	0	0	0	0	8.70251	0	8.15869	0	0	8.03207	0	0	0	7.19767	0	0	0	9.73143	5.19583	6.43733
P12	tomato	IC	0.708425	2.68558	10.7353	9.5189	5.10317	0	0	0	5.22518	6.65847	7.55573	5.4413	5.13438	3.80304	0.427726	0	7.49525	5.94781	0	7.8204	0	0	0	0	8.49308	4.03645	0	0	0	0	3.96681	9.07592	0	8.96125	0	0	0	0	0	0	0	0	0	0	10.8195	6.60761	0
P12	tomato	IC	0.654581	2.07696	9.1872	10.1808	0	0	0	0	0	6.7769	5.61446	0.956868	0	0	4.92048	0	6.93928	7.17542	0	8.8619	0	0	0	0	8.34872	0	0	0	0	0	0	8.90401	0	8.64207	5.20487	0	0	0	0	0	7.86211	0	0	0	8.50533	6.37226	2.85794
P12	tomato	IC	0.385382	2.44292	10.9242	9.82647	7.04443	6.13494	0	4.68082	0	6.12659	6.03131	6.19856	0	0	0.332322	7.42882	7.33493	5.28275	0	8.47376	0	0	0	0	7.55146	8.0953	0	0	0	0	0	7.62964	0	6.85045	0	0	0	2.02119	0	0	7.75883	0	0	2.03329	9.34453	4.16467	6.27064
P12	tomato	IC	0.55145	3.01828	11.3544	10.8059	5.06616	6.82384	0	0	0	7.42786	4.34589	6.17479	5.4613	4.21721	4.48944	0	7.14037	6.35456	0	7.65813	0	0	0	0	7.75406	8.93593	3.77534	0	0	0	0	7.96484	0	8.36447	0	0	0	0	0	0	0	0	0	0	9.82773	0	8.13023
[truncated: 50 more columns]
